# Supplementary material for: Complement receptor CD46 co-stimulates optimal human CD8+ T cell effector function via fatty acid metabolism
Source: Nat Commun. 2018 Oct 10;9:4186. doi: 10.1038/s41467-018-06706-z (PMC6180132; doi:10.1038/s41467-018-06706-z)
Supplement: Supplementary file 4 — Supplementary Data 1 [file 41467_2018_6706_MOESM4_ESM.xlsx]

## Sheet: Healthy donor
Log2FC (CD3/CD46 vs NA)	qval (CD3/CD46 vs NA)	Gene symbol	Annotated name
7.02012	1.03609e-63	TNFRSF9	TNF receptor superfamily member 9
5.92087	1.34625e-63	MIR155HG	MIR155 host gene
6.77775	6.05962e-57	PYCR1	pyrroline-5-carboxylate reductase 1
7.47971	6.35074e-57	EGR2	early growth response 2
6.86148	7.70103e-51	CSF2	colony stimulating factor 2
5.96582	1.66561e-49	NR4A1	nuclear receptor subfamily 4 group A member 1
5.2966	1.65891e-46	SERPINE2	serpin family E member 2
6.73474	6.49626e-45	EGR3	early growth response 3
5.38107	4.86531e-44	IRF4	interferon regulatory factor 4
5.19625	1.62657e-42	GEM	GTP binding protein overexpressed in skeletal muscle
7.58044	3.94299e-40	CXCL10	C-X-C motif chemokine ligand 10
5.46899	3.51063e-38	F5	coagulation factor V
5.04512	5.03868e-38	BATF3	basic leucine zipper ATF-like transcription factor 3
5.26018	6.10094e-38	RGS16	regulator of G-protein signaling 16
4.50328	6.98518e-38	PSAT1	phosphoserine aminotransferase 1
4.82971	4.24693e-36	MFSD2A	major facilitator superfamily domain containing 2A
3.9832	7.83495e-35	LAMP3	lysosomal associated membrane protein 3
5.2414	2.04263e-33	SEMA7A	semaphorin 7A (John Milton Hagen blood group)
4.64728	3.51934e-33	KCNK5	potassium two pore domain channel subfamily K member 5
3.93631	3.88861e-33	MTHFD1L	methylenetetrahydrofolate dehydrogenase (NADP+ dependent) 1-like
3.50625	5.81959e-33	METTL1	methyltransferase like 1
6.05003	4.74443e-32	SEPT5	septin 5
5.77209	6.59266e-32	EGR1	early growth response 1
5.86514	4.06403e-31	CHAC1	ChaC glutathione specific gamma-glutamylcyclotransferase 1
6.63028	5.68107e-31	ZCCHC12	zinc finger CCHC-type containing 12
5.10385	2.97912e-30	CCL4L2	C-C motif chemokine ligand 4 like 2
3.40014	6.56392e-30	NME1	NME/NM23 nucleoside diphosphate kinase 1
3.27533	2.98322e-29	LAYN	layilin
5.30385	3.40091e-28	SLC29A1	solute carrier family 29 member 1 (Augustine blood group)
3.16462	5.38029e-28	NDFIP2	Nedd4 family interacting protein 2
5.11732	8.34985e-28	LINC01480	long intergenic non-protein coding RNA 1480
4.21352	1.21209e-27	FABP5	fatty acid binding protein 5
6.21714	2.20802e-27	SLC6A9	solute carrier family 6 member 9
6.73822	1.71427e-26	FOSL1	FOS like 1, AP-1 transcription factor subunit
3.78129	1.29234e-24	SLC27A2	solute carrier family 27 member 2
3.81929	8.3082e-23	MYB	MYB proto-oncogene, transcription factor
3.18555	2.83968e-22	NCS1	neuronal calcium sensor 1
5.53043	1.52656e-21	IL22	interleukin 22
3.52724	2.63106e-21	STAT1	signal transducer and activator of transcription 1
3.542	3.23202e-21	PKM	pyruvate kinase, muscle
5.4706	6.57217e-21	CD200	CD200 molecule
6.45765	1.78068e-20	XIRP1	xin actin binding repeat containing 1
-2.97913	1.91818e-20	DPEP2	dipeptidase 2
5.98205	3.27624e-20	GNG4	G protein subunit gamma 4
5.13163	4.49462e-20	TNFSF9	TNF superfamily member 9
3.39826	5.63991e-20	DUSP5	dual specificity phosphatase 5
3.13403	7.74366e-20	HIVEP3	human immunodeficiency virus type I enhancer binding protein 3
2.99782	9.68429e-20	BEND3	BEN domain containing 3
3.87773	1.21155e-19	PHLDA1	pleckstrin homology like domain family A member 1
3.59068	1.29396e-19	RRP12	ribosomal RNA processing 12 homolog
3.99577	1.49317e-19	BCAT1	branched chain amino acid transaminase 1
2.95606	2.22077e-19	SLC7A1	solute carrier family 7 member 1
7.63656	4.41309e-19	CXCL9	C-X-C motif chemokine ligand 9
3.2572	5.53518e-19	WARS	tryptophanyl-tRNA synthetase
3.60855	5.73203e-19	SAMD4A	sterile alpha motif domain containing 4A
3.47817	6.25639e-19	PKIA	cAMP-dependent protein kinase inhibitor alpha
2.76382	1.34562e-18	CD82	CD82 molecule
5.01888	2.13791e-18	XCL2	X-C motif chemokine ligand 2
4.81823	3.06676e-18	LINC01281	long intergenic non-protein coding RNA 1281
3.8316	3.22721e-18	CCL4	C-C motif chemokine ligand 4
4.66642	3.39667e-18	CSF1	colony stimulating factor 1
2.9214	3.75267e-18	TRAF1	TNF receptor associated factor 1
6.41133	6.40229e-18	ARC	activity regulated cytoskeleton associated protein
4.40089	1.11655e-17	IRF8	interferon regulatory factor 8
5.45907	5.68684e-17	GDF10	growth differentiation factor 10
2.7025	8.30061e-17	SLC43A3	solute carrier family 43 member 3
3.15978	1.21079e-16	SHF	Src homology 2 domain containing F
2.7936	1.75735e-16	ID3	inhibitor of DNA binding 3, HLH protein
3.16907	2.23708e-16	SLC7A5	solute carrier family 7 member 5
3.72834	2.24987e-16	LINC00515	long intergenic non-protein coding RNA 515
2.48747	3.23762e-16	PGAM1	phosphoglycerate mutase 1
2.50416	3.39982e-16	OSBPL3	oxysterol binding protein like 3
3.63046	5.94894e-16	IL1RN	interleukin 1 receptor antagonist
2.56143	6.18604e-16	MRTO4	MRT4 homolog, ribosome maturation factor
4.64197	6.18604e-16	NR4A3	nuclear receptor subfamily 4 group A member 3
4.27528	8.30332e-16	IDO1	indoleamine 2,3-dioxygenase 1
3.47548	9.19524e-16	TRIB1	tribbles pseudokinase 1
7.12319	1.03849e-15	CXCL11	C-X-C motif chemokine ligand 11
2.53674	1.24553e-15	SERTAD1	SERTA domain containing 1
4.99263	1.37377e-15	IFNG	interferon gamma
4.57625	2.71032e-15	PLAU	plasminogen activator, urokinase
3.77108	2.71743e-15	PHLDB1	pleckstrin homology like domain family B member 1
4.70154	2.88505e-15	DACT3	dishevelled binding antagonist of beta catenin 3
6.83292	3.51782e-15	IL3	interleukin 3
3.02283	3.72462e-15	VDR	vitamin D (1,25- dihydroxyvitamin D3) receptor
4.87714	4.69525e-15	HRH2	histamine receptor H2
3.43111	5.39948e-15	TNFRSF4	TNF receptor superfamily member 4
2.91284	5.78589e-15	SPRY1	sprouty RTK signaling antagonist 1
2.31583	2.45248e-14	NOP16	NOP16 nucleolar protein
2.30254	3.95281e-14	SGK1	serum/glucocorticoid regulated kinase 1
2.54377	4.21745e-14	ENO1	enolase 1
3.6449	5.11101e-14	SLC1A5	solute carrier family 1 member 5
2.74582	7.19572e-14	PAICS	phosphoribosylaminoimidazole carboxylase and phosphoribosylaminoimidazolesuccinocarboxamide synthase
2.28599	8.47779e-14	SYNJ2	synaptojanin 2
-4.08768	9.54849e-14	C16orf74	chromosome 16 open reading frame 74
2.15562	9.64559e-14	BACH2	BTB domain and CNC homolog 2
2.5994	1.02849e-13	LAPTM4B	lysosomal protein transmembrane 4 beta
4.1281	1.23677e-13	MPZL2	myelin protein zero like 2
3.71885	1.48028e-13	IL2RA	interleukin 2 receptor subunit alpha
4.15195	1.78866e-13	VEGFA	vascular endothelial growth factor A
2.53967	3.53981e-13	IL23R	interleukin 23 receptor
2.92616	4.29483e-13	PUS7	pseudouridylate synthase 7 (putative)
-3.04783	5.13473e-13	FCN1	ficolin 1
2.96966	6.26617e-13	NTRK1	neurotrophic receptor tyrosine kinase 1
3.49958	1.14243e-12	EPOP	elongin BC and polycomb repressive complex 2 associated protein
2.52576	1.27791e-12	MIR146A	microRNA 146a
4.94407	1.30898e-12	XCL1	X-C motif chemokine ligand 1
-3.59913	3.13404e-12	ABO	ABO, alpha 1-3-N-acetylgalactosaminyltransferase and alpha 1-3-galactosyltransferase
2.28885	3.24262e-12	GFI1	growth factor independent 1 transcriptional repressor
3.14881	3.88735e-12	GBP1	guanylate binding protein 1
2.16296	4.11138e-12	ASNS	asparagine synthetase (glutamine-hydrolyzing)
2.09866	5.28943e-12	PAK1IP1	PAK1 interacting protein 1
-5.18692	5.28943e-12	SIAH3	siah E3 ubiquitin protein ligase family member 3
2.28693	6.50109e-12	CHSY1	chondroitin sulfate synthase 1
4.67218	9.02349e-12
2.51016	9.79295e-12	TUBA1C	tubulin alpha 1c
2.54723	1.08168e-11	YBX3	Y-box binding protein 3
6.04171	1.10752e-11	SPRY4	sprouty RTK signaling antagonist 4
3.51858	1.11731e-11	NR4A2	nuclear receptor subfamily 4 group A member 2
-3.21851	1.40568e-11	KRT73	keratin 73
3.91633	1.47871e-11	NAB2	NGFI-A binding protein 2
4.03127	1.57447e-11	CYP27B1	cytochrome P450 family 27 subfamily B member 1
2.67885	1.57911e-11	EMP1	epithelial membrane protein 1
3.73932	1.582e-11	GNG8	G protein subunit gamma 8
2.20556	1.58239e-11	EBNA1BP2	EBNA1 binding protein 2
2.42598	1.61703e-11	PKIA-AS1	PKIA antisense RNA 1
-2.40544	1.75756e-11	TSPAN32	tetraspanin 32
3.98069	1.91867e-11	SECTM1	secreted and transmembrane 1
3.86809	2.21761e-11
4.10841	2.2543e-11
2.97738	2.28008e-11	TNFRSF18	TNF receptor superfamily member 18
-2.24176	2.43188e-11	RGL4	ral guanine nucleotide dissociation stimulator like 4
2.36989	2.50891e-11	TAGAP	T-cell activation RhoGTPase activating protein
-2.64082	2.51559e-11	EFHC2	EF-hand domain containing 2
-2.39362	2.79987e-11	TCEA3	transcription elongation factor A3
2.2691	2.79987e-11	IRF1	interferon regulatory factor 1
-2.13307	3.21025e-11	NDRG2	NDRG family member 2
2.93396	4.01145e-11	HOMER1	homer scaffolding protein 1
-3.61887	4.07222e-11
3.16151	4.20411e-11	VPS9D1-AS1	VPS9D1 antisense RNA 1
2.07577	4.35047e-11	BMF	Bcl2 modifying factor
-2.34387	4.87925e-11	MAP2K6	mitogen-activated protein kinase kinase 6
-2.98187	5.96916e-11
2.1756	6.23817e-11	ICAM1	intercellular adhesion molecule 1
3.03853	6.23817e-11	LTBP4	latent transforming growth factor beta binding protein 4
3.42175	7.58544e-11	CD109	CD109 molecule
2.51913	8.02673e-11	MTHFD2	methylenetetrahydrofolate dehydrogenase (NADP+ dependent) 2, methenyltetrahydrofolate cyclohydrolase
2.18788	9.22829e-11	HAPLN3	hyaluronan and proteoglycan link protein 3
3.19372	9.69512e-11	APOBEC3B	apolipoprotein B mRNA editing enzyme catalytic subunit 3B
2.19342	1.07956e-10	NHP2	NHP2 ribonucleoprotein
2.54787	1.27418e-10	FEZ1	fasciculation and elongation protein zeta 1
3.50486	1.34376e-10	CD160	CD160 molecule
-2.87379	1.34376e-10	NRCAM	neuronal cell adhesion molecule
2.31893	1.37218e-10	GADD45A	growth arrest and DNA damage inducible alpha
2.37733	1.63529e-10	PTPN6	protein tyrosine phosphatase, non-receptor type 6
2.88783	1.67061e-10	SHMT2	serine hydroxymethyltransferase 2
1.96125	2.20841e-10	RPF2	ribosome production factor 2 homolog
2.3412	2.2539e-10	HSP90AB1	heat shock protein 90 alpha family class B member 1
2.68609	2.34963e-10	NFIX	nuclear factor I X
2.10943	2.40377e-10	NOLC1	nucleolar and coiled-body phosphoprotein 1
6.39914	2.63161e-10
1.95415	2.86034e-10	URB2	URB2 ribosome biogenesis 2 homolog (S. cerevisiae)
-2.31401	2.86034e-10	KRT72	keratin 72
1.95512	3.01151e-10	SLC16A1	solute carrier family 16 member 1
2.80648	3.15375e-10
1.9214	3.15375e-10	CKS2	CDC28 protein kinase regulatory subunit 2
-3.20913	3.30035e-10	EFNA1	ephrin A1
-2.02044	3.35435e-10	TMIGD2	transmembrane and immunoglobulin domain containing 2
2.74374	4.14359e-10	KLF10	Kruppel like factor 10
1.94435	4.14359e-10	C19orf48	chromosome 19 open reading frame 48
3.93616	4.94282e-10	CTTN	cortactin
1.78217	5.07849e-10	BZW2	basic leucine zipper and W2 domains 2
8.0472	5.32815e-10	IL17A	interleukin 17A
3.35555	5.96124e-10	DGAT2	diacylglycerol O-acyltransferase 2
2.6904	6.11688e-10	COL6A3	collagen type VI alpha 3 chain
7.4491	6.86159e-10	CLDN1	claudin 1
-2.44333	6.90953e-10	C12orf42	chromosome 12 open reading frame 42
-2.12801	7.36179e-10	C11orf21	chromosome 11 open reading frame 21
-1.92742	7.70228e-10	BEX3	brain expressed X-linked 3
1.93217	8.10323e-10	MARS	methionyl-tRNA synthetase
-2.24672	8.74626e-10
1.93462	9.1652e-10	CSRNP1	cysteine and serine rich nuclear protein 1
-3.92324	9.90785e-10	GAL3ST4	galactose-3-O-sulfotransferase 4
1.85305	1.00539e-09	PPIL1	peptidylprolyl isomerase like 1
3.17093	1.37796e-09	TLCD1	TLC domain containing 1
2.49705	1.38549e-09	HMGA1	high mobility group AT-hook 1
5.28747	1.51401e-09	LINC02341	long intergenic non-protein coding RNA 2341
-2.25226	1.52427e-09	ATL1	atlastin GTPase 1
2.28525	1.53912e-09	DIXDC1	DIX domain containing 1
1.92174	1.62471e-09	AIMP2	aminoacyl tRNA synthetase complex interacting multifunctional protein 2
1.99999	1.68094e-09	TOMM34	translocase of outer mitochondrial membrane 34
2.11763	2.07098e-09	PRDX4	peroxiredoxin 4
2.51854	2.25238e-09	SNX9	sorting nexin 9
-2.71672	2.47173e-09	TET1	tet methylcytosine dioxygenase 1
2.08191	3.36121e-09	PIM3	Pim-3 proto-oncogene, serine/threonine kinase
3.15011	3.3978e-09	MYO1B	myosin IB
1.70667	3.42364e-09	AGO2	argonaute 2, RISC catalytic component
4.04408	3.55699e-09	C2CD4A	C2 calcium dependent domain containing 4A
5.90664	3.72788e-09	ULBP1	UL16 binding protein 1
-1.94316	4.49209e-09	H2AFY2	H2A histone family member Y2
-2.42693	4.72912e-09	SUCLG2-AS1	SUCLG2 antisense RNA 1 (head to head)
1.7895	4.739e-09	TSR1	TSR1, ribosome maturation factor
-2.44541	5.23238e-09	SERPINF1	serpin family F member 1
2.86614	5.99908e-09	CCDC86	coiled-coil domain containing 86
2.70407	6.02598e-09	GBP2	guanylate binding protein 2
-2.20146	6.65257e-09
2.22782	6.66209e-09	TRMT1	tRNA methyltransferase 1
3.08743	7.06855e-09	SMAD1	SMAD family member 1
3.41238	7.2526e-09	SDC4	syndecan 4
2.8254	7.46139e-09	BYSL	bystin like
2.05741	7.47171e-09	DOT1L	DOT1 like histone lysine methyltransferase
1.81595	7.77234e-09	DDX10	DEAD-box helicase 10
2.13866	8.71651e-09	CTNNAL1	catenin alpha like 1
1.98352	8.7572e-09	ZBED2	zinc finger BED-type containing 2
2.06356	8.77264e-09	NME2	NME/NM23 nucleoside diphosphate kinase 2
2.08018	8.846e-09	RELB	RELB proto-oncogene, NF-kB subunit
2.02829	8.87881e-09	PDCD1	programmed cell death 1
3.06375	8.87881e-09	CPXM1	carboxypeptidase X, M14 family member 1
1.83304	9.15273e-09	NFKB1	nuclear factor kappa B subunit 1
2.60753	1.01574e-08	LOC285766	uncharacterized LOC285766
4.39224	1.01574e-08	FAM83F	family with sequence similarity 83 member F
2.28386	1.04843e-08	PES1	pescadillo ribosomal biogenesis factor 1
3.86704	1.13639e-08
2.2188	1.13639e-08	CDKN1A	cyclin dependent kinase inhibitor 1A
2.5683	1.13639e-08	TMEM217	transmembrane protein 217
1.98222	1.16655e-08	ADO	2-aminoethanethiol dioxygenase
2.20801	1.18145e-08	CLIC4	chloride intracellular channel 4
2.69277	1.26656e-08	CRTAM	cytotoxic and regulatory T-cell molecule
-1.82275	1.34161e-08	SERINC5	serine incorporator 5
3.44392	1.36218e-08	DERL3	derlin 3
2.48171	1.3807e-08	BCL2A1	BCL2 related protein A1
2.39669	1.4139e-08	IPO4	importin 4
4.21714	1.49621e-08	ETV7	ETS variant 7
3.42812	1.53416e-08	GADD45G	growth arrest and DNA damage inducible gamma
1.9795	1.60301e-08	ATP1B3	ATPase Na+/K+ transporting subunit beta 3
-1.8696	1.61294e-08	ADD3	adducin 3
3.38666	1.66828e-08	MAMLD1	mastermind like domain containing 1
2.19691	1.74002e-08	IL12RB2	interleukin 12 receptor subunit beta 2
2.07819	1.74144e-08	IL4I1	interleukin 4 induced 1
1.85713	1.74208e-08	PRMT1	protein arginine methyltransferase 1
-2.57995	1.74406e-08	TMEM45B	transmembrane protein 45B
-3.32375	1.82964e-08	CD36	CD36 molecule
1.70256	1.89368e-08	SRPRB	SRP receptor beta subunit
-2.16813	1.98044e-08	CCDC65	coiled-coil domain containing 65
1.98837	2.01599e-08	TAP1	transporter 1, ATP binding cassette subfamily B member
2.90558	2.03304e-08	ZNF704	zinc finger protein 704
1.75926	2.10006e-08	C1QBP	complement C1q binding protein
6.48695	2.17223e-08	EGR4	early growth response 4
-2.39925	2.37413e-08	PRKN	parkin RBR E3 ubiquitin protein ligase
1.99488	2.41007e-08	NPM3	nucleophosmin/nucleoplasmin 3
2.10968	2.44942e-08	PFKP	phosphofructokinase, platelet
1.76469	2.57745e-08	CCT5	chaperonin containing TCP1 subunit 5
2.52426	2.59085e-08	ESPL1	extra spindle pole bodies like 1, separase
2.29312	2.71033e-08	EVI5	ecotropic viral integration site 5
5.5117	2.71033e-08	INHBA	inhibin beta A subunit
3.27568	2.79131e-08	TNFSF14	TNF superfamily member 14
3.99952	3.22415e-08	CCL3	C-C motif chemokine ligand 3
3.71078	3.27771e-08	POU2AF1	POU class 2 associating factor 1
2.3178	3.46269e-08	FLVCR2	feline leukemia virus subgroup C cellular receptor family member 2
7.2309	3.68545e-08	CST6	cystatin E/M
3.3319	4.15628e-08	ZBTB32	zinc finger and BTB domain containing 32
1.8412	4.52278e-08	PRPS2	phosphoribosyl pyrophosphate synthetase 2
3.23995	4.72121e-08
-2.29878	4.79364e-08	NFIA	nuclear factor I A
2.09381	5.0105e-08	TRAF4	TNF receptor associated factor 4
7.54484	5.08126e-08	FJX1	four jointed box 1
3.06252	5.30607e-08	ANKRD13B	ankyrin repeat domain 13B
1.71838	5.30607e-08	SEH1L	SEH1 like nucleoporin
2.37416	5.58511e-08	FBLN7	fibulin 7
2.39861	6.27014e-08	TIAM1	T-cell lymphoma invasion and metastasis 1
4.56108	6.40589e-08	LOC100507600	uncharacterized LOC100507600
2.953	6.45635e-08	PDIA5	protein disulfide isomerase family A member 5
-2.87431	7.4997e-08	FBLN2	fibulin 2
-1.64109	7.99653e-08	SIT1	signaling threshold regulating transmembrane adaptor 1
-2.06071	8.37171e-08	ITGA6	integrin subunit alpha 6
2.05595	8.47139e-08	GARS	glycyl-tRNA synthetase
1.89975	8.48744e-08	RORC	RAR related orphan receptor C
1.98721	8.76072e-08	SCD	stearoyl-CoA desaturase
2.165	9.54212e-08	UCK2	uridine-cytidine kinase 2
1.80467	9.93365e-08	SLC35F2	solute carrier family 35 member F2
2.22592	1.01039e-07
2.14665	1.01274e-07	MAP6D1	MAP6 domain containing 1
-1.55986	1.01313e-07	TRAF3IP3	TRAF3 interacting protein 3
3.94168	1.04645e-07	AK4	adenylate kinase 4
-2.24067	1.04689e-07
2.06497	1.05076e-07	SLC3A2	solute carrier family 3 member 2
7.02787	1.06078e-07
1.85715	1.11122e-07	AHR	aryl hydrocarbon receptor
3.33139	1.11528e-07	VWCE	von Willebrand factor C and EGF domains
1.89161	1.1378e-07	GRK3	G protein-coupled receptor kinase 3
-1.97257	1.18788e-07	GFPT2	glutamine-fructose-6-phosphate transaminase 2
2.01597	1.23634e-07	CD38	CD38 molecule
-3.37125	1.27246e-07	MMP28	matrix metallopeptidase 28
2.94027	1.28343e-07	PDGFA	platelet derived growth factor subunit A
-2.17756	1.28343e-07	SPATA6L	spermatogenesis associated 6 like
3.07559	1.30105e-07	IL13	interleukin 13
1.99917	1.33239e-07	CD28	CD28 molecule
1.8786	1.3625e-07	IARS	isoleucyl-tRNA synthetase
-1.7093	1.37519e-07	CDKN2D	cyclin dependent kinase inhibitor 2D
3.09864	1.39504e-07	TNF	tumor necrosis factor
-1.83553	1.43092e-07	TMEM55A	transmembrane protein 55A
2.51595	1.46406e-07	AHCY	adenosylhomocysteinase
-1.81548	1.46406e-07	ZCCHC18	zinc finger CCHC-type containing 18
3.00377	1.55811e-07	FASLG	Fas ligand
3.00796	1.55811e-07	RRAD	RRAD, Ras related glycolysis inhibitor and calcium channel regulator
2.55127	1.60005e-07	TNFRSF12A	TNF receptor superfamily member 12A
2.42186	1.71095e-07	WDR12	WD repeat domain 12
1.59892	1.75993e-07	CTNNA1	catenin alpha 1
1.95749	1.77107e-07	NFKB2	nuclear factor kappa B subunit 2
3.39687	1.84106e-07	ANKRD18DP	ankyrin repeat domain 18D, pseudogene
3.25169	2.02225e-07	GBP1P1	guanylate binding protein 1 pseudogene 1
2.47265	2.05762e-07	MRPL12	mitochondrial ribosomal protein L12
1.57637	2.0817e-07	G3BP1	G3BP stress granule assembly factor 1
2.08563	2.16209e-07	DNAJB5	DnaJ heat shock protein family (Hsp40) member B5
3.65082	2.54918e-07	IL2	interleukin 2
2.16016	2.55398e-07	SCML2	sex comb on midleg like 2 (Drosophila)
1.58757	2.67989e-07	CCT3	chaperonin containing TCP1 subunit 3
1.89295	2.68031e-07	CTPS1	CTP synthase 1
2.12211	2.70779e-07	COPRS	coordinator of PRMT5 and differentiation stimulator
-3.01398	2.71518e-07	GPA33	glycoprotein A33
2.38996	2.76061e-07
1.54099	2.82855e-07	SLAMF1	signaling lymphocytic activation molecule family member 1
2.47935	2.96921e-07	C1orf228	chromosome 1 open reading frame 228
-1.78299	2.96921e-07	FAM13A-AS1	FAM13A antisense RNA 1
2.14196	3.06058e-07	GZMB	granzyme B
-3.78385	3.13182e-07
1.77379	3.18959e-07	RASGEF1B	RasGEF domain family member 1B
2.38401	3.37977e-07	TNFSF11	TNF superfamily member 11
3.17498	3.464e-07	LOC401585	uncharacterized LOC401585
-1.68776	3.56467e-07	FCGRT	Fc fragment of IgG receptor and transporter
1.74314	3.66037e-07	PRDX1	peroxiredoxin 1
2.09757	3.66767e-07	PFAS	phosphoribosylformylglycinamidine synthase
2.46763	3.72633e-07	SPTLC3	serine palmitoyltransferase long chain base subunit 3
2.11483	3.77387e-07	GNPDA1	glucosamine-6-phosphate deaminase 1
2.18214	3.77387e-07	SLC41A2	solute carrier family 41 member 2
-2.84736	3.84796e-07	VIPR1	vasoactive intestinal peptide receptor 1
1.86742	4.05757e-07	HMBS	hydroxymethylbilane synthase
2.01815	4.24793e-07	TRIP13	thyroid hormone receptor interactor 13
-2.52718	4.36664e-07
-1.72469	4.4742e-07	ZNF792	zinc finger protein 792
-2.34327	4.75377e-07	SLC2A4RG	SLC2A4 regulator
1.9655	4.81183e-07	HSPBP1	HSPA (Hsp70) binding protein 1
6.47823	4.9862e-07	CCL8	C-C motif chemokine ligand 8
2.29124	5.22982e-07	CD274	CD274 molecule
3.94137	5.38006e-07	HSD11B2	hydroxysteroid 11-beta dehydrogenase 2
1.95922	5.41242e-07	EPSTI1	epithelial stromal interaction 1
1.66916	5.42826e-07	DGKH	diacylglycerol kinase eta
3.22874	5.7292e-07	GBP6	guanylate binding protein family member 6
4.13822	5.74431e-07	NPTX2	neuronal pentraxin 2
2.8559	6.05799e-07	CCL20	C-C motif chemokine ligand 20
2.40183	6.18146e-07
1.64556	7.04787e-07	SLAMF7	SLAM family member 7
-1.89939	7.19501e-07	TSC22D3	TSC22 domain family member 3
2.08266	7.93455e-07	B4GALT2	beta-1,4-galactosyltransferase 2
1.55457	8.11944e-07
1.63729	8.49893e-07	SFXN4	sideroflexin 4
1.50486	8.67505e-07	PTPN22	protein tyrosine phosphatase, non-receptor type 22
-2.25363	8.68584e-07
1.80671	8.76359e-07	RCC1	regulator of chromosome condensation 1
1.75592	8.76359e-07	SIRPG	signal regulatory protein gamma
-1.65707	9.41126e-07	CDC14B	cell division cycle 14B
1.63497	9.42166e-07	TIMM50	translocase of inner mitochondrial membrane 50
4.42939	9.73102e-07	LIF	LIF, interleukin 6 family cytokine
2.00337	1.02095e-06	SPRY2	sprouty RTK signaling antagonist 2
-2.16228	1.03517e-06	LOC102723540	uncharacterized LOC102723540
2.00976	1.04922e-06	SNX8	sorting nexin 8
4.32308	1.06514e-06
1.95444	1.06557e-06
1.63396	1.09877e-06	AGPAT5	1-acylglycerol-3-phosphate O-acyltransferase 5
-1.76067	1.11267e-06	LINC02361	long intergenic non-protein coding RNA 2361
1.97449	1.1295e-06	LRRC8B	leucine rich repeat containing 8 family member B
-1.5749	1.19781e-06	FAM8A1	family with sequence similarity 8 member A1
1.49241	1.21082e-06	QTRT1	queuine tRNA-ribosyltransferase catalytic subunit 1
2.42178	1.25402e-06	PIGW	phosphatidylinositol glycan anchor biosynthesis class W
1.78211	1.26181e-06	SBF2-AS1	SBF2 antisense RNA 1
2.08537	1.29531e-06	TOMM40	translocase of outer mitochondrial membrane 40
1.50629	1.42697e-06	PMM2	phosphomannomutase 2
2.40083	1.45461e-06	SLC38A5	solute carrier family 38 member 5
-2.01365	1.48076e-06	FCRL6	Fc receptor like 6
-1.64321	1.48076e-06	PECR	peroxisomal trans-2-enoyl-CoA reductase
-3.02945	1.48563e-06	KCNQ1	potassium voltage-gated channel subfamily Q member 1
2.1731	1.4916e-06	RUVBL2	RuvB like AAA ATPase 2
3.55152	1.49606e-06	ADORA2B	adenosine A2b receptor
2.40645	1.55167e-06	GPT2	glutamic--pyruvic transaminase 2
-1.99799	1.57644e-06	CRIP1	cysteine rich protein 1
1.67054	1.58267e-06
-1.51454	1.58578e-06	AKTIP	AKT interacting protein
1.94928	1.5994e-06	RCN1	reticulocalbin 1
2.30985	1.63614e-06	NLN	neurolysin
1.6393	1.65718e-06	STX11	syntaxin 11
-1.53206	1.65718e-06	PAK1	p21 (RAC1) activated kinase 1
2.3575	1.65718e-06	ITPRIPL2	inositol 1,4,5-trisphosphate receptor interacting protein like 2
-1.56433	1.68015e-06	NMT2	N-myristoyltransferase 2
1.60469	1.73295e-06	GPATCH4	G-patch domain containing 4
-1.87466	1.73547e-06	CSGALNACT1	chondroitin sulfate N-acetylgalactosaminyltransferase 1
3.36738	1.76255e-06	SHC4	SHC adaptor protein 4
1.80243	1.76581e-06	LMNA	lamin A/C
2.98446	1.78163e-06	LAMA2	laminin subunit alpha 2
4.76521	1.79422e-06	UNQ6494	uncharacterized LOC100129066
1.807	1.80978e-06	DUSP2	dual specificity phosphatase 2
1.88807	1.81062e-06	TUBB4B	tubulin beta 4B class IVb
2.48852	1.81369e-06	RRS1	ribosome biogenesis regulator homolog
-2.67955	1.81369e-06	CABP4	calcium binding protein 4
2.03787	1.81831e-06
1.99361	1.81831e-06	MAP1LC3A	microtubule associated protein 1 light chain 3 alpha
1.64579	1.87143e-06
-1.58228	1.87489e-06	MLLT11	myeloid/lymphoid or mixed-lineage leukemia; translocated to, 11
2.35603	1.89591e-06	C17orf107	chromosome 17 open reading frame 107
-1.68729	1.99426e-06	GSTM2	glutathione S-transferase mu 2
1.45266	1.99812e-06	TMEM208	transmembrane protein 208
1.50631	2.12795e-06	TMA16	translation machinery associated 16 homolog
2.28679	2.14763e-06	GFOD1	glucose-fructose oxidoreductase domain containing 1
-1.75498	2.18399e-06	BIN2	bridging integrator 2
2.17613	2.18978e-06	SLCO4A1	solute carrier organic anion transporter family member 4A1
1.50468	2.22051e-06	PSME3	proteasome activator subunit 3
-3.13378	2.24676e-06
1.97585	2.25559e-06	DCTPP1	dCTP pyrophosphatase 1
-2.02556	2.30718e-06	SULT1B1	sulfotransferase family 1B member 1
1.48905	2.33447e-06	PNPT1	polyribonucleotide nucleotidyltransferase 1
3.63093	2.46022e-06	CHRNA6	cholinergic receptor nicotinic alpha 6 subunit
1.69632	2.47195e-06	POLR1A	RNA polymerase I subunit A
3.49406	2.47195e-06	GCK	glucokinase
-1.62283	2.47195e-06	MPP7	membrane palmitoylated protein 7
1.62707	2.47195e-06	HSPA8	heat shock protein family A (Hsp70) member 8
3.7039	2.47195e-06	CCL3L1	C-C motif chemokine ligand 3 like 1
1.99989	2.57634e-06	STAT5A	signal transducer and activator of transcription 5A
6.28948	2.59405e-06	KCNG3	potassium voltage-gated channel modifier subfamily G member 3
2.44378	2.60672e-06	LUCAT1	lung cancer associated transcript 1 (non-protein coding)
2.28212	2.63869e-06	HK2	hexokinase 2
-1.78694	2.65263e-06	ZBTB20	zinc finger and BTB domain containing 20
-4.51171	2.66984e-06	KRT73-AS1	KRT73 antisense RNA 1
-1.69814	2.70398e-06	HVCN1	hydrogen voltage gated channel 1
-1.72057	2.71331e-06
2.33844	2.99859e-06
-2.53786	3.02856e-06	RASGRP2	RAS guanyl releasing protein 2
-2.51575	3.04949e-06	S100A8	S100 calcium binding protein A8
1.49957	3.05181e-06	STIP1	stress induced phosphoprotein 1
2.10205	3.18223e-06	S1PR2	sphingosine-1-phosphate receptor 2
1.46383	3.20819e-06	SLA	Src like adaptor
4.87282	3.22705e-06	TNFRSF21	TNF receptor superfamily member 21
2.183	3.30248e-06	RDH10	retinol dehydrogenase 10
1.64076	3.30248e-06	SYNGR3	synaptogyrin 3
1.94695	3.39671e-06	NEFH	neurofilament heavy
1.37675	3.41853e-06	NOC3L	NOC3 like DNA replication regulator
-1.58887	3.45025e-06	SENP7	SUMO1/sentrin specific peptidase 7
3.06643	3.45385e-06	SPHK1	sphingosine kinase 1
1.92629	3.49197e-06	TARS	threonyl-tRNA synthetase
2.82871	3.55426e-06	BSPRY	B-box and SPRY domain containing
1.76875	3.63655e-06	ERRFI1	ERBB receptor feedback inhibitor 1
1.54357	3.70275e-06	ATIC	5-aminoimidazole-4-carboxamide ribonucleotide formyltransferase/IMP cyclohydrolase
-2.8289	3.73503e-06
2.51967	3.76067e-06	CCND1	cyclin D1
-2.93592	3.81342e-06
1.70718	3.86599e-06
-1.54428	3.97131e-06	ATXN7L1	ataxin 7 like 1
2.88813	4.05172e-06
1.99964	4.05172e-06	GLIS3	GLIS family zinc finger 3
-1.65955	4.11591e-06	C1orf162	chromosome 1 open reading frame 162
1.55183	4.13698e-06	WDR74	WD repeat domain 74
-2.22887	4.17351e-06	KLF3-AS1	KLF3 antisense RNA 1
-1.42148	4.17448e-06	KLF3	Kruppel like factor 3
-3.10964	4.17448e-06	OCM	oncomodulin
3.17455	4.17448e-06
-2.06866	4.23976e-06
2.02309	4.25813e-06	CTLA4	cytotoxic T-lymphocyte associated protein 4
-1.64946	4.2683e-06	NET1	neuroepithelial cell transforming 1
2.16461	4.34932e-06	PRDM8	PR/SET domain 8
2.68224	4.34932e-06	PTGIR	prostaglandin I2 (prostacyclin) receptor (IP)
2.23975	4.50001e-06	NEURL1	neuralized E3 ubiquitin protein ligase 1
1.57272	4.85792e-06	TIMM10	translocase of inner mitochondrial membrane 10
1.42778	4.97926e-06	RBM12	RNA binding motif protein 12
-2.916	5.10865e-06
2.87928	5.34964e-06	C3	complement C3
2.38183	6.38321e-06	TMEM121	transmembrane protein 121
1.88234	6.45839e-06
2.40515	6.56137e-06	NUDT10	nudix hydrolase 10
-4.57674	6.7315e-06	SFRP5	secreted frizzled related protein 5
2.09043	7.25124e-06	ODC1	ornithine decarboxylase 1
-1.69508	7.29344e-06	SORL1	sortilin related receptor 1
1.81752	7.50732e-06	LRRN3	leucine rich repeat neuronal 3
5.28084	7.64611e-06	TAGLN3	transgelin 3
-1.50072	7.69094e-06	LAIR1	leukocyte associated immunoglobulin like receptor 1
1.6882	7.69097e-06	TIMM8A	translocase of inner mitochondrial membrane 8A
1.71975	7.7717e-06	IMPDH2	inosine monophosphate dehydrogenase 2
5.35355	8.48426e-06	ACOD1	aconitate decarboxylase 1
1.49888	8.54949e-06	BCL2L11	BCL2 like 11
-1.45284	8.79952e-06	PRMT2	protein arginine methyltransferase 2
3.08343	9.06378e-06	PCBP3	poly(rC) binding protein 3
2.96298	9.17126e-06	ATF3	activating transcription factor 3
1.70781	9.17126e-06	HSPD1	heat shock protein family D (Hsp60) member 1
-1.72032	9.25146e-06	TKTL1	transketolase like 1
1.63502	9.3807e-06	DCUN1D5	defective in cullin neddylation 1 domain containing 5
1.50529	9.45566e-06	NUDCD1	NudC domain containing 1
1.89314	9.45885e-06	ZC3H12D	zinc finger CCCH-type containing 12D
-1.76806	9.62785e-06	LINC02273	long intergenic non-protein coding RNA 2273
3.72231	9.92068e-06
2.58044	9.92068e-06	SLC35E4	solute carrier family 35 member E4
-4.71815	1.01111e-05
-1.96386	1.01166e-05
2.85403	1.05957e-05
-1.68545	1.06222e-05	KLHL3	kelch like family member 3
-1.42477	1.09963e-05	MTERF2	mitochondrial transcription termination factor 2
1.99536	1.12716e-05	EPAS1	endothelial PAS domain protein 1
1.47423	1.12716e-05	NOP56	NOP56 ribonucleoprotein
1.76645	1.13621e-05	CXorf21	chromosome X open reading frame 21
2.88787	1.17304e-05	GBP4	guanylate binding protein 4
1.4311	1.17304e-05	CCT7	chaperonin containing TCP1 subunit 7
1.41853	1.17304e-05	NFE2L3	nuclear factor, erythroid 2 like 3
-2.09371	1.17581e-05	S100B	S100 calcium binding protein B
1.6994	1.20063e-05	SMYD5	SMYD family member 5
2.0993	1.20458e-05	HYOU1	hypoxia up-regulated 1
1.35355	1.2434e-05	UMPS	uridine monophosphate synthetase
2.06044	1.258e-05	RRP9	ribosomal RNA processing 9, small subunit (SSU) processome component, homolog (yeast)
1.57415	1.28741e-05
1.64364	1.335e-05	TIMM13	translocase of inner mitochondrial membrane 13
1.35902	1.34525e-05
-1.39351	1.3497e-05	PRKCA	protein kinase C alpha
-1.63734	1.41613e-05	GOLGA2P5	golgin A2 pseudogene 5
1.86903	1.4285e-05	ADGRE5	adhesion G protein-coupled receptor E5
1.45453	1.53685e-05	UBE2L6	ubiquitin conjugating enzyme E2 L6
1.47268	1.54568e-05	HSPH1	heat shock protein family H (Hsp110) member 1
2.08211	1.56166e-05	IL21R	interleukin 21 receptor
2.73188	1.5738e-05	GBP5	guanylate binding protein 5
2.21054	1.60125e-05	PPA1	pyrophosphatase (inorganic) 1
-1.84222	1.62198e-05	EPHX1	epoxide hydrolase 1
2.94054	1.69667e-05	LOC101927402	uncharacterized LOC101927402
-3.61269	1.69933e-05	FAM19A1	family with sequence similarity 19 member A1, C-C motif chemokine like
4.72281	1.73692e-05	PLS3	plastin 3
-1.54492	1.82333e-05	CCDC7	coiled-coil domain containing 7
1.56536	1.83898e-05
-1.77784	1.83921e-05	HAGHL	hydroxyacylglutathione hydrolase-like
1.57361	1.85517e-05	MAN1A1	mannosidase alpha class 1A member 1
2.34192	1.87728e-05	PCK2	phosphoenolpyruvate carboxykinase 2, mitochondrial
-1.50232	1.90011e-05	TOB1	transducer of ERBB2, 1
1.50441	1.90291e-05	ETS2	ETS proto-oncogene 2, transcription factor
3.89098	1.90857e-05	ANKRD22	ankyrin repeat domain 22
2.20363	1.91871e-05	TMEM185B	transmembrane protein 185B
4.79464	1.91871e-05	NDNF	neuron derived neurotrophic factor
1.76409	1.92248e-05	GART	phosphoribosylglycinamide formyltransferase, phosphoribosylglycinamide synthetase, phosphoribosylaminoimidazole synthetase
2.26044	1.93098e-05	CDK4	cyclin dependent kinase 4
-1.4527	1.98893e-05	TMEM107	transmembrane protein 107
-1.58907	2.00332e-05	EPHA4	EPH receptor A4
1.65566	2.01243e-05	NAT10	N-acetyltransferase 10
-1.40488	2.03732e-05	ZFYVE28	zinc finger FYVE-type containing 28
-2.0155	2.03732e-05	EPHA1-AS1	EPHA1 antisense RNA 1
-2.26511	2.03875e-05
1.96137	2.04666e-05
-2.36816	2.05625e-05	HKDC1	hexokinase domain containing 1
-3.31659	2.06482e-05	SDK2	sidekick cell adhesion molecule 2
-2.18571	2.09489e-05	GNG7	G protein subunit gamma 7
2.1756	2.11305e-05	AARS	alanyl-tRNA synthetase
1.50171	2.16921e-05	LINC00540	long intergenic non-protein coding RNA 540
-2.16015	2.16928e-05	RAB33A	RAB33A, member RAS oncogene family
1.55463	2.27139e-05	PHGDH	phosphoglycerate dehydrogenase
1.72295	2.27383e-05	PODXL2	podocalyxin like 2
-1.31965	2.33565e-05	IQSEC1	IQ motif and Sec7 domain 1
1.48618	2.40006e-05	MRPL23	mitochondrial ribosomal protein L23
1.51963	2.40006e-05	SREBF2	sterol regulatory element binding transcription factor 2
-2.82086	2.49238e-05	ACTN1-AS1	ACTN1 antisense RNA 1
-1.65975	2.54811e-05	NCF2	neutrophil cytosolic factor 2
-1.60792	2.71287e-05	TC2N	tandem C2 domains, nuclear
2.67997	2.72053e-05	SLC39A14	solute carrier family 39 member 14
-4.08108	2.72397e-05	VCAN	versican
-1.71019	2.77457e-05	MORN3	MORN repeat containing 3
2.79191	2.80346e-05	SRM	spermidine synthase
1.9745	2.93154e-05	CENPM	centromere protein M
1.28711	2.96565e-05	PPIF	peptidylprolyl isomerase F
-3.27419	3.01859e-05
3.24688	3.02924e-05	ECE2	endothelin converting enzyme 2
1.75429	3.02924e-05	TRIP6	thyroid hormone receptor interactor 6
1.58854	3.09569e-05
-1.46427	3.09569e-05	MHENCR	melanoma highly expressed competing endogenous lncRNA for miR-425 and miR-489
1.29598	3.14482e-05	TNFSF13B	TNF superfamily member 13b
1.81163	3.21057e-05	MIR4435-2HG	MIR4435-2 host gene
3.49428	3.26982e-05	BCL2L14	BCL2 like 14
1.85947	3.2837e-05	SUOX	sulfite oxidase
-1.38715	3.40657e-05	ADHFE1	alcohol dehydrogenase, iron containing 1
1.85445	3.5509e-05	LOC100506274	uncharacterized LOC100506274
1.28079	3.57667e-05	YRDC	yrdC N6-threonylcarbamoyltransferase domain containing
1.26932	3.65707e-05	ELK3	ELK3, ETS transcription factor
-1.39437	3.71193e-05	AKAP7	A-kinase anchoring protein 7
-2.24054	3.73267e-05	C1orf204	chromosome 1 open reading frame 204
-1.53865	3.73267e-05	CTSF	cathepsin F
1.28339	3.76101e-05	TPI1	triosephosphate isomerase 1
1.89186	3.78252e-05	SLAMF8	SLAM family member 8
2.02998	3.7947e-05	GLB1L2	galactosidase beta 1 like 2
1.53696	3.79876e-05	SLC5A6	solute carrier family 5 member 6
1.89781	3.81017e-05	TNFSF8	TNF superfamily member 8
1.31349	3.85735e-05	C8orf33	chromosome 8 open reading frame 33
2.92958	3.86414e-05	KCNH4	potassium voltage-gated channel subfamily H member 4
1.37264	3.91283e-05	FDXACB1	ferredoxin-fold anticodon binding domain containing 1
1.51934	3.98936e-05	IL15RA	interleukin 15 receptor subunit alpha
-2.11776	4.00413e-05	LINC01252	long intergenic non-protein coding RNA 1252
1.61476	4.04904e-05	UTP14A	UTP14A small subunit processome component
1.85795	4.52638e-05	TWNK	twinkle mtDNA helicase
1.73047	4.57907e-05	THOC6	THO complex 6
-1.5811	4.71079e-05	TTC28-AS1	TTC28 antisense RNA 1
-1.45938	4.7493e-05	TMEM154	transmembrane protein 154
2.53197	4.74966e-05	HPDL	4-hydroxyphenylpyruvate dioxygenase like
-2.06737	4.8029e-05	TPM2	tropomyosin 2 (beta)
4.90483	4.84188e-05
1.24923	4.84188e-05	GLS	glutaminase
1.38388	4.84188e-05
-3.75882	4.84188e-05	LOC100506388	uncharacterized LOC100506388
1.94514	5.00591e-05	PDIA4	protein disulfide isomerase family A member 4
2.50879	5.09593e-05	PDF	peptide deformylase (mitochondrial)
-1.50731	5.13335e-05	TMEM14A	transmembrane protein 14A
2.16477	5.15854e-05	ABCF2	ATP binding cassette subfamily F member 2
-1.98387	5.4036e-05	SUSD3	sushi domain containing 3
1.67896	5.53532e-05
1.32646	5.7837e-05	DDX39A	DExD-box helicase 39A
-1.59099	5.80783e-05
1.66684	5.88343e-05
1.4711	6.03075e-05
-2.64813	6.10298e-05	CELA1	chymotrypsin like elastase family member 1
1.98823	6.1959e-05	TRIM5	tripartite motif containing 5
1.4622	6.29841e-05	RRP7A	ribosomal RNA processing 7 homolog A
1.3239	6.3253e-05	IFI44L	interferon induced protein 44 like
-1.5112	6.3253e-05	NLRC3	NLR family CARD domain containing 3
2.26235	6.39239e-05	ISOC2	isochorismatase domain containing 2
3.33545	6.40869e-05	NPW	neuropeptide W
-1.77534	6.47454e-05	CARMIL1	capping protein regulator and myosin 1 linker 1
2.25673	6.48097e-05	WDR4	WD repeat domain 4
1.32401	6.65699e-05	TBL1X	transducin beta like 1X-linked
1.30763	6.67226e-05	GOT1	glutamic-oxaloacetic transaminase 1
2.08405	6.74301e-05	TRAP1	TNF receptor associated protein 1
1.90874	6.74987e-05
-2.90008	6.81021e-05	FSBP	fibrinogen silencer binding protein
3.86404	6.84082e-05	SHISA8	shisa family member 8
2.16851	6.94002e-05	DYRK3	dual specificity tyrosine phosphorylation regulated kinase 3
-1.82303	6.94932e-05	FGFBP2	fibroblast growth factor binding protein 2
1.32037	6.98938e-05	LRRC59	leucine rich repeat containing 59
-1.4819	7.12125e-05	STX18-AS1	STX18 antisense RNA 1 (head to head)
2.32251	7.22759e-05	TRIB3	tribbles pseudokinase 3
-3.37306	7.28786e-05	LOC101929698	uncharacterized LOC101929698
-1.55106	7.39935e-05	TP53TG1	TP53 target 1 (non-protein coding)
-2.04917	7.4285e-05
1.92253	7.58212e-05	GAPDH	glyceraldehyde-3-phosphate dehydrogenase
1.36488	7.68442e-05	SLC25A33	solute carrier family 25 member 33
1.58299	7.68442e-05	CSF2RB	colony stimulating factor 2 receptor beta common subunit
1.75384	7.71615e-05	ALG3	ALG3, alpha-1,3- mannosyltransferase
-1.67093	7.8405e-05	AK5	adenylate kinase 5
-1.55971	8.0815e-05	SLC16A10	solute carrier family 16 member 10
1.19043	8.0815e-05	UBE2G2	ubiquitin conjugating enzyme E2 G2
1.30599	8.16941e-05	JARID2	jumonji and AT-rich interaction domain containing 2
-1.41264	8.41855e-05	SYNE1	spectrin repeat containing nuclear envelope protein 1
-1.79484	8.4351e-05
2.4958	8.66802e-05	DPH2	DPH2 homolog
1.2985	8.81671e-05	PVT1	Pvt1 oncogene (non-protein coding)
1.5224	8.82877e-05	PUF60	poly(U) binding splicing factor 60
-3.23279	8.86767e-05	KRT2	keratin 2
-1.43992	8.88979e-05	MAP3K6	mitogen-activated protein kinase kinase kinase 6
-1.39289	8.90751e-05	FYB	FYN binding protein
1.23373	8.9662e-05	NOB1	NIN1/PSMD8 binding protein 1 homolog
2.33722	8.98717e-05	POLD2	DNA polymerase delta 2, accessory subunit
1.57061	9.00351e-05	ARHGAP31	Rho GTPase activating protein 31
1.85208	9.02367e-05	ACOT7	acyl-CoA thioesterase 7
2.46823	9.02367e-05	THEM5	thioesterase superfamily member 5
4.70611	9.02367e-05	IL17F	interleukin 17F
-2.15749	9.02367e-05	DBP	D-box binding PAR bZIP transcription factor
1.44647	9.0727e-05	SLC9B2	solute carrier family 9 member B2
1.2484	9.0727e-05	POLR1C	RNA polymerase I subunit C
1.53423	9.07419e-05	MPDU1	mannose-P-dolichol utilization defect 1
2.4288	9.1407e-05	SPINT1	serine peptidase inhibitor, Kunitz type 1
-1.36115	9.1407e-05	MT1F	metallothionein 1F
-2.26704	9.17898e-05	LINC00565	long intergenic non-protein coding RNA 565
-4.90764	9.21523e-05	PID1	phosphotyrosine interaction domain containing 1
-1.61491	9.29975e-05
1.75184	9.49246e-05	MRPL4	mitochondrial ribosomal protein L4
1.61514	9.60737e-05	PUM3	pumilio RNA binding family member 3
-2.71164	9.60849e-05
2.69798	9.8319e-05	BOP1	block of proliferation 1
-1.23969	9.84024e-05	BBS2	Bardet-Biedl syndrome 2
-3.09168	9.96046e-05	CD248	CD248 molecule
3.79735	0.00010231	NHS	NHS actin remodeling regulator
2.18959	0.000102333	NLE1	notchless homolog 1
2.52872	0.000103822	MAP2K3	mitogen-activated protein kinase kinase 3
1.88992	0.00010556	P2RX7	purinergic receptor P2X 7
1.23118	0.000106946
1.32758	0.000108112
-2.87534	0.000108525	WNT7A	Wnt family member 7A
1.88457	0.000108898	HECTD2	HECT domain E3 ubiquitin protein ligase 2
1.55281	0.000108981	ALYREF	Aly/REF export factor
2.29735	0.000113112	ZDHHC9	zinc finger DHHC-type containing 9
1.32673	0.000113372	NDUFAF8	NADH:ubiquinone oxidoreductase complex assembly factor 8
1.28324	0.000114609	RUVBL1	RuvB like AAA ATPase 1
-1.55233	0.000114609	TRAM2	translocation associated membrane protein 2
-1.67735	0.000117048	TBC1D5	TBC1 domain family member 5
-2.03587	0.000117476	KLF2	Kruppel like factor 2
3.37728	0.00011796	KAZN	kazrin, periplakin interacting protein
1.34014	0.000118591	DKC1	dyskerin pseudouridine synthase 1
2.94425	0.00011897	HECW2	HECT, C2 and WW domain containing E3 ubiquitin protein ligase 2
1.48877	0.00011897	BATF	basic leucine zipper ATF-like transcription factor
1.26146	0.000120234	TTC27	tetratricopeptide repeat domain 27
1.33318	0.000120234	WDR36	WD repeat domain 36
1.46348	0.000120258	HPRT1	hypoxanthine phosphoribosyltransferase 1
1.40501	0.000120273	CENPV	centromere protein V
1.60835	0.000120716	FARSB	phenylalanyl-tRNA synthetase beta subunit
1.30414	0.000122249	MRPL15	mitochondrial ribosomal protein L15
2.41624	0.000123321	RPP40	ribonuclease P/MRP subunit p40
1.70566	0.000125249	TBKBP1	TBK1 binding protein 1
1.74911	0.000125249	PDCD2L	programmed cell death 2 like
-2.09597	0.000127772
-2.66192	0.000128021	PRTFDC1	phosphoribosyl transferase domain containing 1
1.19303	0.000128021	CLNS1A	chloride nucleotide-sensitive channel 1A
1.24102	0.000128187
-1.30888	0.000128187	STXBP1	syntaxin binding protein 1
-1.24317	0.00012915	TXK	TXK tyrosine kinase
-1.49576	0.00013126	LRRC37B	leucine rich repeat containing 37B
1.96814	0.000132502	BCL2L1	BCL2 like 1
1.40694	0.000133069	PHB	prohibitin
1.21934	0.000134706	NAB1	NGFI-A binding protein 1
1.43056	0.000137002	SYNGR2	synaptogyrin 2
1.25988	0.000137143
2.42633	0.000138543	CAMKK2	calcium/calmodulin dependent protein kinase kinase 2
3.94709	0.000139728
1.37883	0.000139728	MRPS12	mitochondrial ribosomal protein S12
1.9373	0.000140058	ZNF239	zinc finger protein 239
-1.2193	0.000143704	THEMIS2	thymocyte selection associated family member 2
2.23953	0.000144252	TNFAIP6	TNF alpha induced protein 6
-1.1721	0.000144774	GPSM3	G-protein signaling modulator 3
-1.30128	0.000145258
1.86812	0.000150874	HNRNPAB	heterogeneous nuclear ribonucleoprotein A/B
-1.39599	0.000155904	GSTM4	glutathione S-transferase mu 4
1.65559	0.000156177	JAML	junction adhesion molecule like
-2.10644	0.000156899
2.15487	0.000156918
1.19512	0.000160091	CARS	cysteinyl-tRNA synthetase
1.3755	0.00016096	BANF1	barrier to autointegration factor 1
2.69893	0.000161261	IFRD2	interferon related developmental regulator 2
1.24635	0.000161261
1.78799	0.000163056	PUS1	pseudouridylate synthase 1
1.36463	0.000163924	SRFBP1	serum response factor binding protein 1
2.74655	0.000165007	PHKA1	phosphorylase kinase regulatory subunit alpha 1
-1.25415	0.000166733	CBX4	chromobox 4
1.94297	0.000167056	CTU2	cytosolic thiouridylase subunit 2
-2.27022	0.000173005	PLEKHH2	pleckstrin homology, MyTH4 and FERM domain containing H2
-2.03556	0.000178736	CITED4	Cbp/p300 interacting transactivator with Glu/Asp rich carboxy-terminal domain 4
-1.84469	0.000178868	BCORP1	BCL6 corepressor pseudogene 1
1.30093	0.000179805
-2.04334	0.000180966	PTPRO	protein tyrosine phosphatase, receptor type O
-1.79901	0.000180987
1.23262	0.000181539	TCAF2	TRPM8 channel associated factor 2
1.51457	0.000181654	PRPF19	pre-mRNA processing factor 19
1.32345	0.000181654	EIF6	eukaryotic translation initiation factor 6
1.24075	0.00018247	EIF2B3	eukaryotic translation initiation factor 2B subunit gamma
1.39051	0.000190445	PHPT1	phosphohistidine phosphatase 1
1.40811	0.000192516
1.25556	0.000192815	CLEC2D	C-type lectin domain family 2 member D
-1.16259	0.00019313	DIP2A	disco interacting protein 2 homolog A
1.26451	0.000194003	GNL3L	G protein nucleolar 3 like
2.70318	0.000208402	NFKBID	NFKB inhibitor delta
-1.37029	0.000210851	PASK	PAS domain containing serine/threonine kinase
1.32278	0.000211014	PHB2	prohibitin 2
1.17884	0.000213062	DDX56	DEAD-box helicase 56
1.49123	0.000213655	PRMT5	protein arginine methyltransferase 5
-1.1678	0.000216029	FBXO32	F-box protein 32
1.18376	0.000216258	PPP1R15A	protein phosphatase 1 regulatory subunit 15A
2.99506	0.000216284
1.23073	0.00021744	AK2	adenylate kinase 2
2.86075	0.000217958	CD69	CD69 molecule
2.43822	0.00021916	PHEX	phosphate regulating endopeptidase homolog, X-linked
1.59575	0.000219489	EIF4G1	eukaryotic translation initiation factor 4 gamma 1
1.81195	0.000219489	TUFM	Tu translation elongation factor, mitochondrial
1.87126	0.000221939	EIF3C	eukaryotic translation initiation factor 3 subunit C
1.16294	0.000222264	UTP6	UTP6, small subunit processome component
-1.70718	0.000223076
2.14943	0.000230172
-1.52463	0.000232442	SSBP2	single stranded DNA binding protein 2
1.39558	0.000233286	DHX33	DEAH-box helicase 33
1.61086	0.000233423	TTC26	tetratricopeptide repeat domain 26
1.19304	0.000234525	GEMIN8	gem nuclear organelle associated protein 8
-1.35266	0.000235493	ZFP14	ZFP14 zinc finger protein
2.84395	0.000236006	TNS3	tensin 3
2.70719	0.000236033	CIART	circadian associated repressor of transcription
-1.95206	0.00023717	HEMGN	hemogen
-1.65264	0.000241118	CFH	complement factor H
1.27369	0.000241673
2.34665	0.000255246	TMEM88	transmembrane protein 88
1.6081	0.000258531	NOC4L	nucleolar complex associated 4 homolog
-1.4116	0.000261236	LOC101929240	U5 small nuclear ribonucleoprotein 200 kDa helicase pseudogene
-1.23873	0.000261599	TMEM173	transmembrane protein 173
-1.25306	0.000266984	CENPK	centromere protein K
1.79429	0.000269082	SESN2	sestrin 2
2.55771	0.000269584	FOXN3-AS1	FOXN3 antisense RNA 1
-1.3117	0.000269584	PLXDC1	plexin domain containing 1
1.12373	0.000269584	STAT3	signal transducer and activator of transcription 3
-2.70915	0.000269608	CD14	CD14 molecule
2.99817	0.000273621	RNF152	ring finger protein 152
1.35324	0.000277061	FBXO6	F-box protein 6
-1.1716	0.000277257	AAK1	AP2 associated kinase 1
-1.52295	0.000278678	RNF32	ring finger protein 32
1.93533	0.000282711	GCNT1	glucosaminyl (N-acetyl) transferase 1, core 2
-1.49257	0.000283605	KLRC4	killer cell lectin like receptor C4
1.97662	0.000283605
-1.7892	0.000283965
-1.79074	0.000283965	PTK7	protein tyrosine kinase 7 (inactive)
1.51156	0.000287001	TNIP3	TNFAIP3 interacting protein 3
-1.52834	0.000291862	GPRASP1	G protein-coupled receptor associated sorting protein 1
1.43251	0.000292135	MRPL24	mitochondrial ribosomal protein L24
1.28689	0.000293508	SND1	staphylococcal nuclease and tudor domain containing 1
-1.76872	0.000293557	REM2	RRAD and GEM like GTPase 2
-2.04108	0.000294987	SNED1	sushi, nidogen and EGF like domains 1
3.61917	0.000295166
-4.02978	0.000295166	LINGO3	leucine rich repeat and Ig domain containing 3
1.74554	0.000297349	CMSS1	cms1 ribosomal small subunit homolog (yeast)
-1.82792	0.000297349	SLC9A9	solute carrier family 9 member A9
1.63882	0.000298604	RCC2	regulator of chromosome condensation 2
-1.45056	0.00030301
-1.31714	0.00030301	SCARB2	scavenger receptor class B member 2
2.71995	0.0003059
-1.90086	0.000306908	LIMS2	LIM zinc finger domain containing 2
-2.17988	0.000310032	GOLGA7B	golgin A7 family member B
-1.26697	0.000310711	ABCD2	ATP binding cassette subfamily D member 2
-1.73715	0.000311672
1.27608	0.000313743	TRAFD1	TRAF-type zinc finger domain containing 1
2.38376	0.000315405	ZDHHC16	zinc finger DHHC-type containing 16
-1.23475	0.000319997	EPB41	erythrocyte membrane protein band 4.1
-1.32403	0.000326049	VNN2	vanin 2
-1.88592	0.000326918
-2.63809	0.000327739
-1.26123	0.00032852	IL11RA	interleukin 11 receptor subunit alpha
-1.38565	0.00032852	CATSPERB	cation channel sperm associated auxiliary subunit beta
1.84706	0.000341128	DUSP4	dual specificity phosphatase 4
1.16814	0.000346055	TRMT6	tRNA methyltransferase 6
1.55893	0.00034693	FCRL3	Fc receptor like 3
-1.77272	0.000351973	CYB561D2	cytochrome b561 family member D2
1.59016	0.000358694	POLR1B	RNA polymerase I subunit B
-1.63175	0.000362132	PIPOX	pipecolic acid and sarcosine oxidase
1.77767	0.00036586	PARK7	Parkinsonism associated deglycase
-1.25525	0.00036586	STK38	serine/threonine kinase 38
-1.3483	0.000368435	LINC00426	long intergenic non-protein coding RNA 426
-1.37559	0.00037155	CORO1B	coronin 1B
1.4046	0.000375659	NCL	nucleolin
-1.26844	0.000375659	CARD19	caspase recruitment domain family member 19
1.13861	0.000376786	C12orf45	chromosome 12 open reading frame 45
1.53298	0.000383504	CBX6	chromobox 6
-2.45985	0.000383779
2.15564	0.00039067	VSIR	V-set immunoregulatory receptor
-1.448	0.000399841	CTNND1	catenin delta 1
1.4194	0.00039989	COA7	cytochrome c oxidase assembly factor 7 (putative)
1.48517	0.000401296	TBX21	T-box 21
2.38418	0.00040572
-1.67416	0.000411793	KIAA1107	KIAA1107
-1.63511	0.000412826	CFL1P1	cofilin 1 pseudogene 1
2.17695	0.000415104	ANKRD33B	ankyrin repeat domain 33B
-1.68657	0.000420196	CR2	complement C3d receptor 2
2.10656	0.000423709	NOL6	nucleolar protein 6
-2.67501	0.000426607	S100A9	S100 calcium binding protein A9
1.38394	0.00042806	MLEC	malectin
-1.23792	0.000428861	YPEL2	yippee like 2
-2.66166	0.000428861	TBXA2R	thromboxane A2 receptor
1.16302	0.000430021	EIF4A3	eukaryotic translation initiation factor 4A3
-1.83365	0.000431053	LTK	leukocyte receptor tyrosine kinase
1.54783	0.000435958	DUS3L	dihydrouridine synthase 3 like
-1.08588	0.000436356	RBL2	RB transcriptional corepressor like 2
2.89201	0.000438861	LPL	lipoprotein lipase
1.59422	0.000441578	NCR3LG1	natural killer cell cytotoxicity receptor 3 ligand 1
-2.37574	0.000442306
1.23252	0.000442306	TMEM140	transmembrane protein 140
1.3283	0.00044247	C1orf109	chromosome 1 open reading frame 109
-1.19692	0.00044736	PTPN4	protein tyrosine phosphatase, non-receptor type 4
-2.37735	0.000447623
-1.22979	0.000450204	C1orf56	chromosome 1 open reading frame 56
-1.90719	0.000451843	C22orf15	chromosome 22 open reading frame 15
1.26764	0.000456399	PTRH2	peptidyl-tRNA hydrolase 2
-1.97085	0.000457703	LYZ	lysozyme
4.25969	0.000466588	PRRX2	paired related homeobox 2
-2.91063	0.000469557	CTD-2201I18.1	uncharacterized LOC101929215
-1.29945	0.000471025	LINC01089	long intergenic non-protein coding RNA 1089
1.42063	0.000471514
1.68492	0.000481933	IKZF4	IKAROS family zinc finger 4
-1.32742	0.000482273	HERC3	HECT and RLD domain containing E3 ubiquitin protein ligase 3
1.67508	0.000483851	PNO1	partner of NOB1 homolog
1.24119	0.000487346
1.83712	0.000488361	MIR17	microRNA 17
1.11917	0.000488863	CYC1	cytochrome c1
-1.36763	0.000488863	RAP1GAP2	RAP1 GTPase activating protein 2
-1.61678	0.000488863	PROCR	protein C receptor
1.75304	0.000491374	C3orf14	chromosome 3 open reading frame 14
-1.5389	0.000491954	SPATA6	spermatogenesis associated 6
1.87233	0.000491954
-2.28284	0.000496818	LOC101930114	uncharacterized LOC101930114
1.091	0.000498362	CD84	CD84 molecule
1.19907	0.000499625	PSMC4	proteasome 26S subunit, ATPase 4
-1.33903	0.000500636	PATJ	PATJ, crumbs cell polarity complex component
-1.35571	0.000500636	TRERF1	transcriptional regulating factor 1
1.3016	0.000503642	GMDS	GDP-mannose 4,6-dehydratase
-1.60774	0.000507184	TMEM191A	transmembrane protein 191A (pseudogene)
2.06747	0.000513395	URB1	URB1 ribosome biogenesis 1 homolog (S. cerevisiae)
-1.32878	0.000520251	NPEPL1	aminopeptidase-like 1
1.30759	0.000520409	ATG101	autophagy related 101
1.44066	0.00052043	SMS	spermine synthase
-1.17621	0.000522861	RASSF3	Ras association domain family member 3
1.3343	0.000528264	QPCT	glutaminyl-peptide cyclotransferase
1.23533	0.000533855	RIOX2	ribosomal oxygenase 2
-1.49379	0.000534551
1.91846	0.000536884	MBD3	methyl-CpG binding domain protein 3
-2.5625	0.000537066
1.2359	0.000538649	LARP4	La ribonucleoprotein domain family member 4
-1.87192	0.000542761
1.28422	0.00054801	ASB2	ankyrin repeat and SOCS box containing 2
1.73632	0.000553986	CCNI2	cyclin I family member 2
1.17854	0.000553986	POLR2L	RNA polymerase II subunit L
-2.43472	0.00055443
-1.71389	0.000562205	FAM214A	family with sequence similarity 214 member A
1.4527	0.000563257	BTG2	BTG anti-proliferation factor 2
-2.05543	0.000563257	ANO8	anoctamin 8
2.17619	0.000563257	SPTBN4	spectrin beta, non-erythrocytic 4
-1.42374	0.00058834	CCDC171	coiled-coil domain containing 171
1.71555	0.000600575
-1.66799	0.000600612
1.32131	0.0006022	SSRP1	structure specific recognition protein 1
1.14929	0.000606027	SNUPN	snurportin 1
-2.07281	0.000608521
1.57266	0.000610419	PSME2	proteasome activator subunit 2
1.98034	0.000612237
-2.19756	0.000615822	PRKG2	protein kinase, cGMP-dependent, type II
1.1374	0.000616502
1.66985	0.00061672	COL6A1	collagen type VI alpha 1 chain
-1.34927	0.00062886	CARF	calcium responsive transcription factor
1.37223	0.000630306	ABCE1	ATP binding cassette subfamily E member 1
1.14028	0.000634125	APRT	adenine phosphoribosyltransferase
3.70963	0.000652834	NRP2	neuropilin 2
1.08791	0.000652834	SRRT	serrate, RNA effector molecule
1.76658	0.000653814	CHAC2	ChaC cation transport regulator homolog 2
1.12996	0.000654286
3.71162	0.000684279	NEBL	nebulette
1.13177	0.000686599	RPN1	ribophorin I
1.14455	0.000687534	CLUHP3	clustered mitochondria homolog pseudogene 3
1.3436	0.000693523	ACOT4	acyl-CoA thioesterase 4
1.89761	0.000700671	BICDL1	BICD family like cargo adaptor 1
2.84892	0.000704007	ARMC6	armadillo repeat containing 6
1.6073	0.00070512	B3GNT5	UDP-GlcNAc:betaGal beta-1,3-N-acetylglucosaminyltransferase 5
-1.64297	0.000705526	HMOX1	heme oxygenase 1
1.18462	0.000721581	DNPEP	aspartyl aminopeptidase
1.73435	0.000721581	LMF1	lipase maturation factor 1
1.76717	0.000721581	ACTG1	actin gamma 1
1.51035	0.000721581	IL27RA	interleukin 27 receptor subunit alpha
-2.39136	0.000723036	RNF175	ring finger protein 175
-1.09438	0.000723827	GNB5	G protein subunit beta 5
1.50327	0.000730248	DHCR24	24-dehydrocholesterol reductase
-1.93921	0.000730248	CAPS2	calcyphosine 2
2.29491	0.000730248	POLR3H	RNA polymerase III subunit H
-2.56576	0.000734717
1.99816	0.000738948
2.22776	0.000742303
-1.38027	0.000747303	OGFRL1	opioid growth factor receptor like 1
-1.88572	0.000753846	S100A4	S100 calcium binding protein A4
-2.01789	0.000755465	MBOAT4	membrane bound O-acyltransferase domain containing 4
2.65931	0.00075691	RPP25	ribonuclease P and MRP subunit p25
2.45269	0.00075691
-4.48544	0.000760829	CD163	CD163 molecule
1.84692	0.000762562	TSPAN5	tetraspanin 5
1.31692	0.000762562	CRLS1	cardiolipin synthase 1
1.19955	0.000764931
1.13004	0.000767093	SURF4	surfeit 4
1.35519	0.000774281	TIMM44	translocase of inner mitochondrial membrane 44
-1.89732	0.00077535	HPGD	hydroxyprostaglandin dehydrogenase 15-(NAD)
-1.69706	0.000782587
1.57428	0.000786095	SRGN	serglycin
1.15938	0.00078737	GPR137B	G protein-coupled receptor 137B
1.3003	0.000788099	PINX1	PIN2/TERF1 interacting, telomerase inhibitor 1
1.13422	0.000788099	LYSMD2	LysM domain containing 2
1.06157	0.000789478	LAS1L	LAS1 like, ribosome biogenesis factor
-1.49106	0.000795102	TBC1D10C	TBC1 domain family member 10C
-3.41708	0.000798481	GPR27	G protein-coupled receptor 27
1.14132	0.000798481	ABCF1	ATP binding cassette subfamily F member 1
2.18323	0.000800496	NPAS2	neuronal PAS domain protein 2
-2.79426	0.000818096	RNF157-AS1	RNF157 antisense RNA 1
2.10119	0.000827966
1.20598	0.000828208	APOBEC3C	apolipoprotein B mRNA editing enzyme catalytic subunit 3C
-1.29796	0.000832645	CORO2A	coronin 2A
1.40128	0.000833876	TRAF2	TNF receptor associated factor 2
1.14536	0.000833876	NUTF2	nuclear transport factor 2
-1.65226	0.000836669	LINC00243	long intergenic non-protein coding RNA 243
1.11442	0.000836669
-2.10109	0.000840865
1.24845	0.000856635	TMEM63B	transmembrane protein 63B
1.8361	0.000856635	SDF2L1	stromal cell derived factor 2 like 1
-1.77663	0.000860027	TXNIP	thioredoxin interacting protein
1.20089	0.000860027	INPP4B	inositol polyphosphate-4-phosphatase type II B
-1.77242	0.00086844	KLHL32	kelch like family member 32
1.07364	0.000872566	FAM98A	family with sequence similarity 98 member A
-1.85265	0.000872566	ACACB	acetyl-CoA carboxylase beta
-2.31868	0.000875804	LOC105371286	uncharacterized LOC105371286
-1.38494	0.000881326	CFAP44	cilia and flagella associated protein 44
1.53828	0.000890563	TMEM117	transmembrane protein 117
2.2415	0.000892739	CYTOR	cytoskeleton regulator RNA
1.05955	0.000892739	ORMDL2	ORMDL sphingolipid biosynthesis regulator 2
-1.47736	0.000897466	THRA	thyroid hormone receptor, alpha
-1.4704	0.000901618	CRYL1	crystallin lambda 1
1.28706	0.000903472	FKBP1A	FK506 binding protein 1A
-1.68019	0.000905861	LOC100130950	uncharacterized LOC100130950
-1.53759	0.000915431	NSG1	neuron specific gene family member 1
1.07023	0.000915875	SLC12A6	solute carrier family 12 member 6
-1.05962	0.000923982	LINC01550	long intergenic non-protein coding RNA 1550
2.46528	0.00094008	PALD1	phosphatase domain containing, paladin 1
1.81497	0.000942271	DPM2	dolichyl-phosphate mannosyltransferase subunit 2, regulatory
1.60765	0.000947604	EARS2	glutamyl-tRNA synthetase 2, mitochondrial
1.48676	0.000947604	DDX49	DEAD-box helicase 49
1.06716	0.000955564	EXOSC2	exosome component 2
1.40071	0.000957935	MATK	megakaryocyte-associated tyrosine kinase
2.13629	0.000974091	CLUH	clustered mitochondria homolog
2.27074	0.000974111	WDR46	WD repeat domain 46
2.30724	0.00097534
1.18182	0.000976399	NSDHL	NAD(P) dependent steroid dehydrogenase-like
-2.7731	0.000983164	DSC1	desmocollin 1
1.44595	0.000988304	EIF5A	eukaryotic translation initiation factor 5A
-2.05272	0.000988304	EPB41L3	erythrocyte membrane protein band 4.1 like 3
2.35497	0.000988879
2.09258	0.00099588	FKBP4	FK506 binding protein 4
-1.5867	0.00100092	LOC345051	hCG38984
2.53382	0.00100271	F3	coagulation factor III, tissue factor
1.44334	0.00101293	TFRC	transferrin receptor
2.05886	0.00102114	ANGPTL6	angiopoietin like 6
1.22868	0.00102397	MCCC2	methylcrotonoyl-CoA carboxylase 2
-1.80315	0.00102397	CPQ	carboxypeptidase Q
1.18563	0.00103041	ICOS	inducible T-cell costimulator
1.12313	0.00103041
-2.69057	0.00103272	PLA2G7	phospholipase A2 group VII
-1.30526	0.00103652	KDM7A	lysine demethylase 7A
-1.0955	0.00103652	MVB12B	multivesicular body subunit 12B
-1.82187	0.00103652	SLC14A1	solute carrier family 14 member 1 (Kidd blood group)
-1.75481	0.00104654
-1.90149	0.00104884	ERP27	endoplasmic reticulum protein 27
-2.40072	0.00104901
-1.80408	0.00105553
-1.24678	0.0010692	BIN1	bridging integrator 1
-1.086	0.00107578	CRLF3	cytokine receptor like factor 3
-1.45514	0.00108221	LOC100507250	uncharacterized LOC100507250
-2.02801	0.00108221	CDK5R1	cyclin dependent kinase 5 regulatory subunit 1
-1.35839	0.00108535	DIP2C	disco interacting protein 2 homolog C
-1.04762	0.00108893	ANKRD26	ankyrin repeat domain 26
1.19343	0.00109294	COA4	cytochrome c oxidase assembly factor 4 homolog
1.90472	0.00110748
-1.32326	0.00111102	SLC6A16	solute carrier family 6 member 16
-1.4214	0.00111242	LINC01011	long intergenic non-protein coding RNA 1011
1.03704	0.00111851	SZRD1	SUZ RNA binding domain containing 1
-1.44632	0.00114327	SAMD12	sterile alpha motif domain containing 12
1.19812	0.00114691	DTX3L	deltex E3 ubiquitin ligase 3L
-2.33425	0.00115116	FMN1	formin 1
-1.13639	0.00115116	GAB3	GRB2 associated binding protein 3
2.48665	0.00116408
-1.9191	0.00116455	CACNA1I	calcium voltage-gated channel subunit alpha1 I
-1.93127	0.00116794
-3.08788	0.00117175	FPR3	formyl peptide receptor 3
-1.46622	0.00117461
1.72148	0.00118027	DDX21	DExD-box helicase 21
1.5586	0.00118027	TP53	tumor protein p53
-1.52846	0.00119729	C9orf72	chromosome 9 open reading frame 72
2.07379	0.00121751	KCNQ5-IT1	KCNQ5 intronic transcript 1
1.21656	0.00122207	YARS	tyrosyl-tRNA synthetase
1.2381	0.0012226	SERBP1	SERPINE1 mRNA binding protein 1
1.06632	0.00122365	FTSJ3	FtsJ homolog 3
1.25055	0.00123119	PHF6	PHD finger protein 6
2.45106	0.00123347	BAIAP2	BAI1 associated protein 2
-1.08522	0.00123427	LOC100130476	uncharacterized LOC100130476
1.09445	0.00124048	SNHG12	small nucleolar RNA host gene 12
-1.44258	0.00124277
-1.20046	0.00126121	SLC25A23	solute carrier family 25 member 23
1.96798	0.0012656	PPAN	peter pan homolog (Drosophila)
-1.03609	0.00126575	EMB	embigin
1.06311	0.00126687	IFI35	interferon induced protein 35
1.05302	0.00126958	ZC3H12A	zinc finger CCCH-type containing 12A
-1.68602	0.00127187	MFGE8	milk fat globule-EGF factor 8 protein
1.07861	0.0012736	IMP4	IMP4 homolog, U3 small nucleolar ribonucleoprotein
1.72903	0.0012736	PLXNA1	plexin A1
1.7909	0.0012736	SORD	sorbitol dehydrogenase
1.91415	0.00128069	LOC105374952	uncharacterized LOC105374952
-2.11552	0.00128069
1.22846	0.00128069	FASN	fatty acid synthase
1.72323	0.001291	EIF3B	eukaryotic translation initiation factor 3 subunit B
-1.15785	0.001291	CAPRIN2	caprin family member 2
-2.05616	0.001291	DPEP3	dipeptidase 3
1.42801	0.00129804	E2F6	E2F transcription factor 6
-2.19919	0.00130772	PAPSS2	3'-phosphoadenosine 5'-phosphosulfate synthase 2
-1.87117	0.00130772	CASTOR1	cytosolic arginine sensor for mTORC1 subunit 1
-1.17658	0.00130919	APH1B	aph-1 homolog B, gamma-secretase subunit
2.21452	0.00132593	GRWD1	glutamate rich WD repeat containing 1
1.62034	0.0013322	NOP14	NOP14 nucleolar protein
1.84241	0.00133277	NOC2L	NOC2 like nucleolar associated transcriptional repressor
1.73819	0.00134615	ADGRA3	adhesion G protein-coupled receptor A3
-1.23836	0.00134615	GZMK	granzyme K
1.57249	0.00134615	DHX37	DEAH-box helicase 37
1.29191	0.00134952	CBLB	Cbl proto-oncogene B
1.22906	0.00135083	ALCAM	activated leukocyte cell adhesion molecule
-1.29533	0.00135422	SLC35E3	solute carrier family 35 member E3
-2.64619	0.00135422
-1.2236	0.00135885	NBPF3	NBPF member 3
-2.06673	0.00136302
-1.55396	0.00137443	ZBTB20-AS5	ZBTB20 antisense RNA 5
-1.13636	0.00139209	LINC01024	long intergenic non-protein coding RNA 1024
1.65552	0.00139927	TSTA3	tissue specific transplantation antigen P35B
1.02559	0.00139927	ALKBH2	alkB homolog 2, alpha-ketoglutarate dependent dioxygenase
1.55045	0.0014068	ALDH18A1	aldehyde dehydrogenase 18 family member A1
-1.2334	0.00141263	CCDC88A	coiled-coil domain containing 88A
1.66122	0.00142332	EXOSC4	exosome component 4
1.00835	0.00142991	CALM2	calmodulin 2
-1.71063	0.00143034	RASA3	RAS p21 protein activator 3
-2.12226	0.00143132
-1.50143	0.00143157	MANBA	mannosidase beta
1.56725	0.00144093	NFATC1	nuclear factor of activated T-cells 1
-1.38721	0.00144325	CUL4B	cullin 4B
-1.34729	0.0014566	ARHGAP12	Rho GTPase activating protein 12
4.11116	0.00146579	GCSAML	germinal center associated signaling and motility like
1.1542	0.00146579	M6PR	mannose-6-phosphate receptor, cation dependent
-2.21134	0.00146579
1.08504	0.00146941
1.21242	0.00147908	EIF2S1	eukaryotic translation initiation factor 2 subunit alpha
1.74801	0.00148187
1.02627	0.00149357
1.75402	0.00149387	NUP188	nucleoporin 188
1.52648	0.00151434	SPRED2	sprouty related EVH1 domain containing 2
2.02384	0.00151788	YIF1A	Yip1 interacting factor homolog A, membrane trafficking protein
1.08344	0.00153787	SMIM12	small integral membrane protein 12
-1.30933	0.00154561	RAD51B	RAD51 paralog B
1.57978	0.00155896	TRIM69	tripartite motif containing 69
2.01978	0.0015596	TRMT61A	tRNA methyltransferase 61A
-1.60734	0.00157819	TRPC1	transient receptor potential cation channel subfamily C member 1
-1.15549	0.00157819	ZMYND8	zinc finger MYND-type containing 8
1.34487	0.00159121	GMPPB	GDP-mannose pyrophosphorylase B
-1.41653	0.00159663
1.15031	0.00160132	SIAH2	siah E3 ubiquitin protein ligase 2
1.10981	0.00164886	TMEM147	transmembrane protein 147
1.219	0.00165606	QDPR	quinoid dihydropteridine reductase
1.19648	0.00165774	ERCC1	ERCC excision repair 1, endonuclease non-catalytic subunit
1.42535	0.00166765	WDR3	WD repeat domain 3
-3.09296	0.00166765	SLC17A3	solute carrier family 17 member 3
-1.46305	0.00166765	ADCY10P1	adenylate cyclase 10, soluble pseudogene 1
1.21252	0.00166951	AVEN	apoptosis and caspase activation inhibitor
1.30792	0.00167021	YBX1	Y-box binding protein 1
1.06959	0.00167021	HNRNPF	heterogeneous nuclear ribonucleoprotein F
1.06294	0.0016813	XPOT	exportin for tRNA
1.10362	0.00168862	RGS3	regulator of G-protein signaling 3
-1.23842	0.00168862	TSPAN15	tetraspanin 15
4.33114	0.00168908	GJB2	gap junction protein beta 2
-1.68041	0.00171677	EPS8	epidermal growth factor receptor pathway substrate 8
-1.26137	0.00172841
1.79968	0.00173345	KPNA2	karyopherin subunit alpha 2
-1.50802	0.00173999
-1.63051	0.00177845	ZNF763	zinc finger protein 763
-1.18835	0.00179933	PECAM1	platelet and endothelial cell adhesion molecule 1
1.68324	0.00180121	LARS	leucyl-tRNA synthetase
1.29574	0.00180253	GTF2I	general transcription factor IIi
-2.3776	0.00180486	VSIG1	V-set and immunoglobulin domain containing 1
1.89901	0.00180636	HIC1	HIC ZBTB transcriptional repressor 1
-1.36825	0.00180803	UNC5CL	unc-5 family C-terminal like
1.17573	0.00180809	SMIM4	small integral membrane protein 4
1.4905	0.00180809
1.79924	0.00180809	IGSF9B	immunoglobulin superfamily member 9B
-1.73441	0.0018097	CDC37L1-AS1	CDC37L1 antisense RNA 1 (head to head)
-2.97368	0.00182233	UMODL1	uromodulin like 1
-1.60204	0.00182575	GLRX	glutaredoxin
1.43957	0.00184106	NUDT11	nudix hydrolase 11
1.0485	0.00184276	GPX4	glutathione peroxidase 4
-1.13246	0.00185059	FAM227B	family with sequence similarity 227 member B
1.02812	0.00185465	TXNRD1	thioredoxin reductase 1
-1.54525	0.00185604	IFNG-AS1	IFNG antisense RNA 1
-1.46508	0.00186087	HSBP1L1	heat shock factor binding protein 1 like 1
-1.08717	0.00186141	ARHGEF7	Rho guanine nucleotide exchange factor 7
2.35652	0.00187419
-1.61615	0.00187643	LINC01801	long intergenic non-protein coding RNA 1801
-1.39183	0.00188027	C16orf86	chromosome 16 open reading frame 86
1.03327	0.00188105	EXOSC3	exosome component 3
-1.67475	0.00190747	CCR6	C-C motif chemokine receptor 6
-1.99782	0.00190898
2.15779	0.00192985	PPRC1	peroxisome proliferator-activated receptor gamma, coactivator-related 1
2.14506	0.00192985	MYBBP1A	MYB binding protein 1a
-1.84195	0.00193989	RBM24	RNA binding motif protein 24
-1.39937	0.00197196	CPNE2	copine 2
1.48901	0.00199005	GTPBP4	GTP binding protein 4
1.03073	0.00200973	TRNT1	tRNA nucleotidyl transferase 1
-1.34614	0.00201185
1.12681	0.00201185	SF3B3	splicing factor 3b subunit 3
-2.08632	0.00201519
-1.4945	0.00201519	CTPS2	CTP synthase 2
-1.5094	0.00201578	C2CD2	C2 calcium dependent domain containing 2
1.022	0.00201833	ITPA	inosine triphosphatase
-2.05143	0.00201888	OPRL1	opioid related nociceptin receptor 1
2.14337	0.00203078	LOC101927480	uncharacterized LOC101927480
1.04045	0.00203738
1.29645	0.00205967	TUBA1B	tubulin alpha 1b
-1.15102	0.00206511	ZNF30	zinc finger protein 30
-1.44164	0.00206851	MANEA-AS1	MANEA antisense RNA 1 (head to head)
1.45869	0.00207727
-1.46727	0.00207979	RNF125	ring finger protein 125
-2.11606	0.00208325
-1.61227	0.00208325
-1.43834	0.00208325
1.69589	0.00208637	ADAMTS17	ADAM metallopeptidase with thrombospondin type 1 motif 17
1.09214	0.00209071	H2AFX	H2A histone family member X
1.28024	0.00209902	FTSJ1	FtsJ RNA methyltransferase homolog 1 (E. coli)
2.10936	0.00210794	OAF	out at first homolog
1.0449	0.00211543	DDB1	damage specific DNA binding protein 1
-1.1327	0.00211543	GCHFR	GTP cyclohydrolase I feedback regulator
1.12217	0.002136	C19orf70	chromosome 19 open reading frame 70
2.14468	0.00215018	SMKR1	small lysine rich protein 1
2.14039	0.00215018	TBL3	transducin beta like 3
1.44121	0.00218292	HSPE1	heat shock protein family E (Hsp10) member 1
1.90884	0.00218403	CLN6	ceroid-lipofuscinosis, neuronal 6, late infantile, variant
-1.50922	0.00218696	RGS17	regulator of G-protein signaling 17
1.53393	0.00218696	DPP3	dipeptidyl peptidase 3
-1.12861	0.00219332	EFHC1	EF-hand domain containing 1
1.37082	0.00219705	ZDHHC14	zinc finger DHHC-type containing 14
-1.383	0.00222677
1.34652	0.00222677	RBBP8	RB binding protein 8, endonuclease
-1.14685	0.00222677	ZMAT1	zinc finger matrin-type 1
1.35356	0.00222937	AKR1A1	aldo-keto reductase family 1 member A1
1.59235	0.00222937	MCAT	malonyl-CoA-acyl carrier protein transacylase
1.0213	0.00224296	PFDN6	prefoldin subunit 6
1.07227	0.00226004	ERAL1	Era like 12S mitochondrial rRNA chaperone 1
-1.34582	0.00226111	C1RL	complement C1r subcomponent like
-1.20071	0.00229352
1.50183	0.00233156	CELSR3	cadherin EGF LAG seven-pass G-type receptor 3
2.45752	0.00234813	IL1B	interleukin 1 beta
1.2746	0.00234813	PDCD11	programmed cell death 11
1.27149	0.00234813	CCND2	cyclin D2
1.08561	0.00234831	MRPS16	mitochondrial ribosomal protein S16
-1.08529	0.00234973	SLC25A24	solute carrier family 25 member 24
-1.95434	0.00235404	ABCA1	ATP binding cassette subfamily A member 1
1.05997	0.0023709	MRPS17	mitochondrial ribosomal protein S17
1.01656	0.00237788	ATP6V0A2	ATPase H+ transporting V0 subunit a2
-1.06291	0.00240591	FBXL17	F-box and leucine rich repeat protein 17
1.40571	0.00240621	MSTO1	misato 1, mitochondrial distribution and morphology regulator
1.14659	0.002412	RBM19	RNA binding motif protein 19
1.28449	0.00243738	ACTB	actin beta
1.06316	0.00243738	IL2RG	interleukin 2 receptor subunit gamma
-1.22552	0.00243858	EDAR	ectodysplasin A receptor
-1.0395	0.00243858	TBC1D19	TBC1 domain family member 19
1.26701	0.00243858	ADARB1	adenosine deaminase, RNA specific B1
1.21602	0.0024629	TMED3	transmembrane p24 trafficking protein 3
1.48832	0.00246622	ASPHD2	aspartate beta-hydroxylase domain containing 2
1.0132	0.00247206	ADRM1	adhesion regulating molecule 1
1.76597	0.0024767	FAM207A	family with sequence similarity 207 member A
-2.15321	0.00249037	ARHGEF11	Rho guanine nucleotide exchange factor 11
1.44915	0.00249037	USP6NL	USP6 N-terminal like
-1.19252	0.00249312	CPEB2	cytoplasmic polyadenylation element binding protein 2
-2.12135	0.00249312
1.12736	0.00250885	CCDC71L	coiled-coil domain containing 71 like
-1.51277	0.00253116	RNF212	ring finger protein 212
1.09395	0.00253622	DNMT3A	DNA methyltransferase 3 alpha
1.42119	0.00253622
1.92942	0.00253622	CDH24	cadherin 24
1.21806	0.00253904	IRF9	interferon regulatory factor 9
-1.34321	0.00254487	AXIN2	axin 2
2.08108	0.00255468
1.06936	0.00256768	UBE2S	ubiquitin conjugating enzyme E2 S
-1.5055	0.00258369	TCEAL9	transcription elongation factor A like 9
-2.21885	0.00258376
1.13742	0.00260158	MCTS1	MCTS1, re-initiation and release factor
-1.64809	0.00261023	TTC16	tetratricopeptide repeat domain 16
1.0456	0.00263204	CHRAC1	chromatin accessibility complex 1
-1.39676	0.00270626	HIST1H2AG	histone cluster 1 H2A family member g
1.36404	0.00271015	NDUFAF3	NADH:ubiquinone oxidoreductase complex assembly factor 3
-1.19598	0.00272413	CROCCP3	ciliary rootlet coiled-coil, rootletin pseudogene 3
1.85602	0.00272413	WDR77	WD repeat domain 77
1.0176	0.00272413	PTPN7	protein tyrosine phosphatase, non-receptor type 7
1.02822	0.00274709	DNAJC11	DnaJ heat shock protein family (Hsp40) member C11
1.50564	0.0027612
1.25958	0.00278463	OTUD4	OTU deubiquitinase 4
-1.29964	0.00280847	MAP3K7CL	MAP3K7 C-terminal like
1.89078	0.00280849	NAMPT	nicotinamide phosphoribosyltransferase
1.67432	0.00281153	PELI1	pellino E3 ubiquitin protein ligase 1
-1.65296	0.00281548	DISC1	disrupted in schizophrenia 1
-2.44592	0.00283658	ERBB3	erb-b2 receptor tyrosine kinase 3
-1.85443	0.00283658	NKD1	naked cuticle homolog 1
1.99345	0.00286349	FARSA	phenylalanyl-tRNA synthetase alpha subunit
-2.0033	0.00286349	SCARF2	scavenger receptor class F member 2
1.43279	0.00286801	C16orf46	chromosome 16 open reading frame 46
1.43078	0.00287226	ZNF267	zinc finger protein 267
-1.79024	0.00287226	ZBTB46	zinc finger and BTB domain containing 46
1.09747	0.00288313	UBE2F	ubiquitin conjugating enzyme E2 F (putative)
1.15152	0.00291197	P2RX5	purinergic receptor P2X 5
2.05434	0.00292747
-1.10296	0.00294631	GALNT12	polypeptide N-acetylgalactosaminyltransferase 12
1.27476	0.00294879	CCT6A	chaperonin containing TCP1 subunit 6A
-1.06984	0.00294879	PCMTD2	protein-L-isoaspartate (D-aspartate) O-methyltransferase domain containing 2
1.84897	0.00295728	SFXN2	sideroflexin 2
-1.50917	0.00296341	OVGP1	oviductal glycoprotein 1
-1.38362	0.00296393	AGAP1	ArfGAP with GTPase domain, ankyrin repeat and PH domain 1
-2.56359	0.00298004	GIPC3	GIPC PDZ domain containing family member 3
-1.09451	0.00300309	NR1D2	nuclear receptor subfamily 1 group D member 2
2.35395	0.00300621	EPCAM	epithelial cell adhesion molecule
-1.98965	0.00301732
1.70723	0.00302688	NETO2	neuropilin and tolloid like 2
-1.0656	0.00305033	JAKMIP2	janus kinase and microtubule interacting protein 2
1.13275	0.00305553
-1.02754	0.00306246	BCAS4	breast carcinoma amplified sequence 4
2.74362	0.00308059	GLDC	glycine decarboxylase
1.07398	0.00308059	MAPRE2	microtubule associated protein RP/EB family member 2
-1.17405	0.00309415
1.24541	0.00310104	CD6	CD6 molecule
1.0744	0.00312246
1.10573	0.00313035	EMC1	ER membrane protein complex subunit 1
-1.13352	0.00313035	BBS9	Bardet-Biedl syndrome 9
1.10631	0.00313035
1.42679	0.0031346	SH2D2A	SH2 domain containing 2A
-2.22396	0.00315297
1.20298	0.00315781	SUV39H2	suppressor of variegation 3-9 homolog 2
-1.44495	0.00317952	RBM43	RNA binding motif protein 43
1.15136	0.00317952	NEK6	NIMA related kinase 6
1.02802	0.00321483	TMEM126B	transmembrane protein 126B
-1.2119	0.00322215	SPECC1	sperm antigen with calponin homology and coiled-coil domains 1
1.00292	0.0032455	KTI12	KTI12 chromatin associated homolog
-1.20816	0.00326573	GPR160	G protein-coupled receptor 160
-1.08273	0.00326642	INTS6-AS1	INTS6 antisense RNA 1
2.16967	0.0032696	ATAD3A	ATPase family, AAA domain containing 3A
-1.35537	0.00327756	SIAE	sialic acid acetylesterase
-1.06742	0.00327998	FAM98C	family with sequence similarity 98 member C
-1.22432	0.00328307	PDE3B	phosphodiesterase 3B
-1.04118	0.00328428	GSDMB	gasdermin B
1.7699	0.00330698
1.81751	0.00333003	LDLRAD4-AS1	LDLRAD4 antisense RNA 1
1.19901	0.00335144	HM13	histocompatibility minor 13
1.4364	0.00338652	CCR7	C-C motif chemokine receptor 7
1.47893	0.00338807	LARP1	La ribonucleoprotein domain family member 1
1.01686	0.00339159	CHKA	choline kinase alpha
1.47543	0.00339518	STRIP2	striatin interacting protein 2
2.36748	0.00341408	NT5E	5'-nucleotidase ecto
-1.63829	0.00343395	RPS6KA2	ribosomal protein S6 kinase A2
-1.1511	0.00343646	KLRC4	killer cell lectin like receptor C4
1.41072	0.00346039	TGIF2	TGFB induced factor homeobox 2
1.42218	0.00346461	PLAGL2	PLAG1 like zinc finger 2
1.21846	0.00346681	UTP11	UTP11, small subunit processome component homolog (S. cerevisiae)
-1.12838	0.00348121	CASP6	caspase 6
-1.53658	0.00349365
1.09527	0.00359744	HSD17B12	hydroxysteroid 17-beta dehydrogenase 12
1.48405	0.003622	KDM6B	lysine demethylase 6B
1.28066	0.00362334	TFB2M	transcription factor B2, mitochondrial
2.02135	0.00363319	SLC19A1	solute carrier family 19 member 1
-1.1466	0.00364271	YPEL3	yippee like 3
1.36343	0.00367213	NCLN	nicalin
-1.00707	0.0036728	PCYOX1	prenylcysteine oxidase 1
-2.19845	0.0036729	LOC100134368	uncharacterized LOC100134368
1.30028	0.00367652	SHQ1	SHQ1, H/ACA ribonucleoprotein assembly factor
-1.24297	0.00369515	USP35	ubiquitin specific peptidase 35
1.75034	0.00373571
1.76357	0.00374846	HSPA2	heat shock protein family A (Hsp70) member 2
-1.14669	0.00376187	FANCI	Fanconi anemia complementation group I
2.08914	0.0037627	RRP1	ribosomal RNA processing 1
-1.10601	0.0037772	TMEM159	transmembrane protein 159
1.10074	0.00378066	TMED9	transmembrane p24 trafficking protein 9
-1.73191	0.0037855
1.27455	0.00381324	FUOM	fucose mutarotase
2.12774	0.00381492	REEP2	receptor accessory protein 2
-1.19397	0.00382301	BDH2	3-hydroxybutyrate dehydrogenase 2
-1.34935	0.0038351
-1.13305	0.00383619	NEO1	neogenin 1
-2.05102	0.00383619	SBK1	SH3 domain binding kinase 1
1.33571	0.003851	XPO5	exportin 5
-1.41324	0.00386686	ANKRD9	ankyrin repeat domain 9
-1.31128	0.00387098	OXNAD1	oxidoreductase NAD binding domain containing 1
1.84979	0.00387098
2.11057	0.00387485
-1.44526	0.00389029
1.32135	0.00391605	DCAF13	DDB1 and CUL4 associated factor 13
-1.00674	0.00391715	SMARCA2	SWI/SNF related, matrix associated, actin dependent regulator of chromatin, subfamily a, member 2
1.1855	0.00392531	GNL2	G protein nucleolar 2
-1.38819	0.00393485	PDE6G	phosphodiesterase 6G
1.11914	0.00393821	RCL1	RNA terminal phosphate cyclase like 1
1.03751	0.00394717
-1.30308	0.00394925	LINC02035	long intergenic non-protein coding RNA 2035
1.21638	0.00395556	CRIM1	cysteine rich transmembrane BMP regulator 1
-1.28639	0.00397019
1.16457	0.00397516	DDOST	dolichyl-diphosphooligosaccharide--protein glycosyltransferase non-catalytic subunit
-1.31734	0.0040156
-1.02494	0.0040293	CNPY4	canopy FGF signaling regulator 4
-1.19561	0.0040309
-1.1672	0.00406686	PYROXD2	pyridine nucleotide-disulphide oxidoreductase domain 2
1.99812	0.00406686	EXOSC5	exosome component 5
-1.76939	0.00407013
-2.00425	0.00412707
-1.35473	0.00414097	PLCD1	phospholipase C delta 1
-1.47286	0.00416753
-1.08016	0.00417137	HLA-DPB1	major histocompatibility complex, class II, DP beta 1
1.80272	0.00417152	GPSM1	G-protein signaling modulator 1
-2.59766	0.00417152	RTN4R	reticulon 4 receptor
-1.56114	0.00417261	MGAT4A	mannosyl (alpha-1,3-)-glycoprotein beta-1,4-N-acetylglucosaminyltransferase, isozyme A
-1.05286	0.00420157	KIAA1324L	KIAA1324 like
-2.30972	0.00420993	MEGF6	multiple EGF like domains 6
-1.79694	0.00421989	GPR61	G protein-coupled receptor 61
-1.56872	0.00421989	NRBP2	nuclear receptor binding protein 2
-1.06017	0.00421989	TANC2	tetratricopeptide repeat, ankyrin repeat and coiled-coil containing 2
1.68023	0.00421989	ZNRF3	zinc and ring finger 3
-1.2388	0.00424192	SCML1	sex comb on midleg like 1 (Drosophila)
-1.02991	0.00424466	CERKL	ceramide kinase like
1.10442	0.00428544	CD226	CD226 molecule
1.04644	0.00428712
1.93414	0.00428839	LINC00892	long intergenic non-protein coding RNA 892
-1.51431	0.0043178	ZNF683	zinc finger protein 683
1.21348	0.0043178	RRP15	ribosomal RNA processing 15 homolog
-1.18277	0.0043178	ZNF449	zinc finger protein 449
-1.52495	0.00432069	IRS2	insulin receptor substrate 2
1.04063	0.00432876	NOM1	nucleolar protein with MIF4G domain 1
1.87333	0.00434162	LINC01353	long intergenic non-protein coding RNA 1353
-1.17412	0.00434957	TMEM91	transmembrane protein 91
1.07515	0.00435362	RALA	RAS like proto-oncogene A
-1.89741	0.00435512	LINC02175	long intergenic non-protein coding RNA 2175
-1.46874	0.00436068	AMY2B	amylase, alpha 2B (pancreatic)
-2.10721	0.00436068	LMNTD2	lamin tail domain containing 2
1.01681	0.00436068	AHSA1	activator of HSP90 ATPase activity 1
-1.43965	0.00438534
2.84007	0.00440825	GSG2	germ cell associated 2, haspin
-1.19626	0.00440837	BCAS3	BCAS3, microtubule associated cell migration factor
-1.3058	0.00443624	HYKK	hydroxylysine kinase
1.50381	0.00447055	ZFP36L1	ZFP36 ring finger protein like 1
-1.81129	0.00448873	TNNT3	troponin T3, fast skeletal type
1.1978	0.00449516	GTF2H2	general transcription factor IIH subunit 2
-1.17688	0.00450983	LOC220729	succinate dehydrogenase complex flavoprotein subunit A pseudogene
-2.57514	0.00451291
1.12219	0.00451985	PARVB	parvin beta
-2.9258	0.00453924	EPPK1	epiplakin 1
1.33206	0.00454001	SCFD2	sec1 family domain containing 2
-1.25143	0.00456246	AOAH	acyloxyacyl hydrolase
2.10967	0.00457977	MTUS2	microtubule associated scaffold protein 2
-1.39786	0.00458129	ZC3H6	zinc finger CCCH-type containing 6
1.06416	0.00458129	TMEM64	transmembrane protein 64
-2.11001	0.00464185	LOC101929452	uncharacterized LOC101929452
1.81466	0.00464596	TNFRSF1B	TNF receptor superfamily member 1B
-1.22363	0.00464974	PADI4	peptidyl arginine deiminase 4
1.12162	0.00464974	NKX3-1	NK3 homeobox 1
-1.15375	0.00466749	SPTBN1	spectrin beta, non-erythrocytic 1
-1.33123	0.00467171	TMC8	transmembrane channel like 8
-1.41586	0.00469056	DPYD	dihydropyrimidine dehydrogenase
-1.82311	0.00469056
-1.36759	0.00469056	APBA2	amyloid beta precursor protein binding family A member 2
2.46916	0.00469608	IL10	interleukin 10
-1.45789	0.00469608	NLRP1	NLR family pyrin domain containing 1
1.44892	0.00469608	POLR2E	RNA polymerase II subunit E
1.10853	0.0046992	TRUB2	TruB pseudouridine synthase family member 2
-1.15362	0.00471427	PLD1	phospholipase D1
-1.85167	0.00471427
-1.29539	0.00472922	CLMP	CXADR like membrane protein
1.22046	0.00474424	ANTXR2	anthrax toxin receptor 2
-1.47901	0.00475009	LINC00441	long intergenic non-protein coding RNA 441
-1.41229	0.00475811
-1.46336	0.00476587	TMCC3	transmembrane and coiled-coil domain family 3
-1.32688	0.00480535	FBP1	fructose-bisphosphatase 1
1.51856	0.00480535	DTD2	D-tyrosyl-tRNA deacylase 2 (putative)
-1.17972	0.00480535	AES	amino-terminal enhancer of split
-1.33682	0.00482964	CMTM8	CKLF like MARVEL transmembrane domain containing 8
-2.1102	0.00484543
1.16228	0.00486198	PDAP1	PDGFA associated protein 1
-1.06302	0.00487273	PATL2	PAT1 homolog 2
-1.92906	0.00490113	PCAT1	prostate cancer associated transcript 1 (non-protein coding)
1.16349	0.00490113	QSOX2	quiescin sulfhydryl oxidase 2
1.40756	0.00492917	CALR	calreticulin
1.45993	0.00496377
-1.12404	0.00497689	SLC25A53	solute carrier family 25 member 53
1.08125	0.0049958	ALDOA	aldolase, fructose-bisphosphate A
-1.43084	0.00501727	NBEA	neurobeachin
-1.3452	0.0050655	KIF19	kinesin family member 19
1.25607	0.00508053	MIF	macrophage migration inhibitory factor (glycosylation-inhibiting factor)
-2.2185	0.00513216	MAFB	MAF bZIP transcription factor B
1.04151	0.00515998	RPUSD4	RNA pseudouridylate synthase domain containing 4
1.29307	0.0051612	CRELD2	cysteine rich with EGF like domains 2
-1.71418	0.00516275	LINC01135	long intergenic non-protein coding RNA 1135
-1.42314	0.00517073	ADAM22	ADAM metallopeptidase domain 22
1.02315	0.0051858	RILPL2	Rab interacting lysosomal protein like 2
1.68647	0.00519966	POU2F2	POU class 2 homeobox 2
-1.11833	0.00525451	AHNAK	AHNAK nucleoprotein
-2.0652	0.00531358
-1.1315	0.00531358	PSIP1	PC4 and SFRS1 interacting protein 1
1.1223	0.00533039	GUSBP5	glucuronidase, beta pseudogene 5
-1.82169	0.00533969	FAM149A	family with sequence similarity 149 member A
-1.22169	0.0053543	SAT2	spermidine/spermine N1-acetyltransferase family member 2
1.46571	0.0053543	SCO2	SCO2, cytochrome c oxidase assembly protein
1.30189	0.00536048
-1.5	0.00548032	TNFSF12	TNF superfamily member 12
1.29674	0.0055076	PARP9	poly(ADP-ribose) polymerase family member 9
1.3247	0.00551402	E2F4	E2F transcription factor 4
1.09276	0.00552545
1.49824	0.00555555
-1.07877	0.00557364	BCL11B	B-cell CLL/lymphoma 11B
-1.44515	0.00558659
-1.01138	0.00560586	TLR1	toll like receptor 1
-2.43271	0.00560876	SDC2	syndecan 2
-1.12462	0.00562946	ABCC2	ATP binding cassette subfamily C member 2
-1.19313	0.00565393	SH3BP5-AS1	SH3BP5 antisense RNA 1
1.21804	0.00565519	C19orf24	chromosome 19 open reading frame 24
-1.20464	0.00568275	FRY	FRY microtubule binding protein
1.35528	0.0056991	C16orf45	chromosome 16 open reading frame 45
-1.6225	0.0057167
1.17472	0.00571932	EXOC2	exocyst complex component 2
1.08516	0.00574455	CD48	CD48 molecule
1.3191	0.00575712	MECR	mitochondrial trans-2-enoyl-CoA reductase
-1.01523	0.00575712	ZNF441	zinc finger protein 441
1.15469	0.00576878	SPPL2A	signal peptide peptidase like 2A
-1.05789	0.00576878	KIZ	kizuna centrosomal protein
-1.32195	0.00576986	LINC02081	long intergenic non-protein coding RNA 2081
1.06851	0.00581603	BOLA3	bolA family member 3
2.34256	0.00586825	CD3EAP	CD3e molecule associated protein
-2.13883	0.00592386	ZNF467	zinc finger protein 467
1.07016	0.00593777	LRP8	LDL receptor related protein 8
-1.45768	0.00593777	POT1-AS1	POT1 antisense RNA 1
1.18151	0.00594801	PIM2	Pim-2 proto-oncogene, serine/threonine kinase
-1.22052	0.00597659	SNAI3	snail family transcriptional repressor 3
1.04867	0.00600061	IER3	immediate early response 3
-1.25548	0.00600918	IFI27L1	interferon alpha inducible protein 27 like 1
-1.38491	0.00601555	RNF166	ring finger protein 166
-1.4767	0.00602429	LST1	leukocyte specific transcript 1
-2.08487	0.00602761	HGD	homogentisate 1,2-dioxygenase
-1.11537	0.00606552	SMAD7	SMAD family member 7
-1.19936	0.00610272	GDPD1	glycerophosphodiester phosphodiesterase domain containing 1
1.20875	0.00610272	SAE1	SUMO1 activating enzyme subunit 1
-2.43547	0.00610272	SOWAHD	sosondowah ankyrin repeat domain family member D
-1.4577	0.00612842	ZNF101	zinc finger protein 101
-2.29358	0.00613672	IQSEC3	IQ motif and Sec7 domain 3
1.20145	0.00613813	SEMA4A	semaphorin 4A
1.62741	0.00615053	ZNF165	zinc finger protein 165
-1.7397	0.00621027
-1.37622	0.00622869	HSD11B1L	hydroxysteroid 11-beta dehydrogenase 1 like
1.32812	0.00626361	TLE3	transducin like enhancer of split 3
-1.3591	0.00627207	PCOLCE	procollagen C-endopeptidase enhancer
-2.16726	0.00628157	C5AR1	complement C5a receptor 1
-1.12531	0.00628739	AGO4	argonaute 4, RISC catalytic component
1.15505	0.00629302	PUS3	pseudouridylate synthase 3
-1.70108	0.00629962	FAM153A	family with sequence similarity 153 member A
-1.55251	0.00629962	PRNCR1	prostate cancer associated non-coding RNA 1
1.04521	0.00636542	GEMIN5	gem nuclear organelle associated protein 5
-1.83625	0.00636542	PARD6G	par-6 family cell polarity regulator gamma
1.01427	0.00640979	PTGER4	prostaglandin E receptor 4
-1.07847	0.00641876	HIP1	huntingtin interacting protein 1
1.34404	0.006456	HDC	histidine decarboxylase
-1.83187	0.00646374	ALDH7A1	aldehyde dehydrogenase 7 family member A1
1.32988	0.00649759	GAR1	GAR1 ribonucleoprotein
1.0243	0.00653128	PPAT	phosphoribosyl pyrophosphate amidotransferase
1.76865	0.0065505	DESI1	desumoylating isopeptidase 1
-1.49538	0.0066655	METTL24	methyltransferase like 24
1.22312	0.0066655	UBXN8	UBX domain protein 8
-1.38643	0.00671189	CCDC112	coiled-coil domain containing 112
1.01465	0.0067438	PSMB2	proteasome subunit beta 2
-1.32363	0.0067438	PAXBP1-AS1	PAXBP1 antisense RNA 1
-1.36347	0.00676145	FBXO15	F-box protein 15
-2.38068	0.00681717	PCSK4	proprotein convertase subtilisin/kexin type 4
-1.15241	0.00683383	PPP1R32	protein phosphatase 1 regulatory subunit 32
-2.12743	0.00683529	ANKRD36BP2	ankyrin repeat domain 36B pseudogene 2
-1.43037	0.00683529	ASB14	ankyrin repeat and SOCS box containing 14
-1.60377	0.00683529
1.2251	0.00684072	LDLR	low density lipoprotein receptor
-1.07538	0.00684072	PIK3IP1-AS1	PIK3IP1 antisense RNA 1 (head to head)
1.7457	0.00684072	TYMP	thymidine phosphorylase
-1.95641	0.00685495	DBH-AS1	DBH antisense RNA 1
1.53956	0.00686378	PPARGC1B	PPARG coactivator 1 beta
-1.73593	0.00691059
-2.01111	0.00691359
-1.06493	0.00692771	TTLL1	tubulin tyrosine ligase like 1
-1.8192	0.00693065	LDLRAP1	low density lipoprotein receptor adaptor protein 1
-1.43253	0.00693528	SGTB	small glutamine rich tetratricopeptide repeat containing beta
1.33869	0.00694792	C3orf52	chromosome 3 open reading frame 52
1.32489	0.00694813	SPRYD4	SPRY domain containing 4
-1.60473	0.00696785	CXCR2	C-X-C motif chemokine receptor 2
1.60614	0.00702255	GEMIN4	gem nuclear organelle associated protein 4
1.01714	0.00706743	CYSLTR1	cysteinyl leukotriene receptor 1
-1.2274	0.0070885	TNFRSF10D	TNF receptor superfamily member 10d
1.28193	0.00713317	CCDC124	coiled-coil domain containing 124
-1.33301	0.00714022	KIAA0895	KIAA0895
1.42401	0.00714022
-1.05293	0.00714022	CUBN	cubilin
-1.27873	0.00714022	PYGM	glycogen phosphorylase, muscle associated
-1.4156	0.00714022	NAA16	N(alpha)-acetyltransferase 16, NatA auxiliary subunit
1.71753	0.00714022	LOC102724159	periodic tryptophan protein 2 homolog
-1.27676	0.00716069	UBR3	ubiquitin protein ligase E3 component n-recognin 3 (putative)
-1.17361	0.00724417	CCDC102B	coiled-coil domain containing 102B
-1.43451	0.00725339	C12orf75	chromosome 12 open reading frame 75
-1.57498	0.00725634	CA5B	carbonic anhydrase 5B
1.01055	0.00727004	TMEM70	transmembrane protein 70
1.35489	0.00727193	RAN	RAN, member RAS oncogene family
1.06119	0.0073135	SF3B4	splicing factor 3b subunit 4
-1.00091	0.00731508	BBOF1	basal body orientation factor 1
1.30192	0.00737176	BIK	BCL2 interacting killer
-1.26896	0.00741463
-1.16883	0.00742208	MEI1	meiotic double-stranded break formation protein 1
1.06448	0.0074627	PLAGL1	PLAG1 like zinc finger 1
1.27499	0.00747912	CSTF2T	cleavage stimulation factor subunit 2 tau variant
-1.00356	0.00750931	APBB1	amyloid beta precursor protein binding family B member 1
1.07933	0.00753111	OSTC	oligosaccharyltransferase complex non-catalytic subunit
1.20159	0.00753111	EVI2A	ecotropic viral integration site 2A
-1.6274	0.00764174	STMN3	stathmin 3
-1.15014	0.00767446	ZNF710-AS1	ZNF710 antisense RNA 1
1.00785	0.00775311	PER2	period circadian clock 2
1.67383	0.0077541	NDST1	N-deacetylase and N-sulfotransferase 1
-1.27887	0.00778828	PBX3	PBX homeobox 3
1.03372	0.00778853	PRELID1	PRELI domain containing 1
1.32035	0.00783739	FOSB	FosB proto-oncogene, AP-1 transcription factor subunit
1.82031	0.00784878	AEBP1	AE binding protein 1
-1.07906	0.00786627	EMBP1	embigin pseudogene 1
-1.49962	0.00787085	LOC100506100	uncharacterized LOC100506100
-2.19347	0.00787226	LRRC25	leucine rich repeat containing 25
-1.36892	0.00790304
1.01875	0.00790304	DDX41	DEAD-box helicase 41
1.54331	0.00794077	TMPPE	transmembrane protein with metallophosphoesterase domain
-1.6533	0.00794239	NHSL2	NHS like 2
1.01088	0.00794488	TBRG4	transforming growth factor beta regulator 4
-1.4595	0.00798308	ZNF519	zinc finger protein 519
1.00083	0.00798824	PSMD3	proteasome 26S subunit, non-ATPase 3
1.22198	0.00799194	TKT	transketolase
2.55432	0.00799295	CGREF1	cell growth regulator with EF-hand domain 1
-1.53081	0.00799295	TCP11L2	t-complex 11 like 2
1.15148	0.00800812	NEMP1	nuclear envelope integral membrane protein 1
-2.06023	0.00805972
-1.031	0.00810017	ITGB2-AS1	ITGB2 antisense RNA 1
1.05647	0.0081216	PEMT	phosphatidylethanolamine N-methyltransferase
-1.77297	0.0081216
1.29167	0.00814252	ZNF584	zinc finger protein 584
1.17092	0.00815807	SYNCRIP	synaptotagmin binding cytoplasmic RNA interacting protein
1.69559	0.00820472	DHODH	dihydroorotate dehydrogenase (quinone)
-1.13698	0.00822042	TPK1	thiamin pyrophosphokinase 1
1.27627	0.00833458	IL4R	interleukin 4 receptor
-1.25197	0.00836398	TCAP	titin-cap
1.021	0.00836583	CDK2AP1	cyclin dependent kinase 2 associated protein 1
-1.32115	0.00838162	TEPP	testis, prostate and placenta expressed
-1.17068	0.00838447	EXPH5	exophilin 5
1.04096	0.00840201	SAYSD1	SAYSVFN motif domain containing 1
-1.08768	0.00840201	PCCA	propionyl-CoA carboxylase alpha subunit
1.53567	0.00841783	ADTRP	androgen dependent TFPI regulating protein
-4.2643	0.00842209
-1.69699	0.00847799	C1QTNF3	C1q and TNF related 3
1.18637	0.00847799	FBL	fibrillarin
-1.59465	0.00848636	GPR19	G protein-coupled receptor 19
1.6473	0.00860353	POP1	POP1 homolog, ribonuclease P/MRP subunit
1.23597	0.00865352	SMPD2	sphingomyelin phosphodiesterase 2
-1.97048	0.00873881	TRIM2	tripartite motif containing 2
1.21759	0.0088808	TOP1MT	topoisomerase (DNA) I, mitochondrial
2.61396	0.00888975	FAM26F	family with sequence similarity 26 member F
1.03765	0.00899541	SEC61A1	Sec61 translocon alpha 1 subunit
-1.7154	0.00907295
-1.3129	0.00910517	FMO5	flavin containing monooxygenase 5
1.43976	0.00915118	SLC39A4	solute carrier family 39 member 4
1.16752	0.00927635	POLDIP2	DNA polymerase delta interacting protein 2
-1.49098	0.00932955	CCR9	C-C motif chemokine receptor 9
-1.86152	0.00946447	SLFN14	schlafen family member 14
1.72894	0.00947737	IL1R1	interleukin 1 receptor type 1
-1.08049	0.00953557	KLHDC1	kelch domain containing 1
-1.06986	0.00958124	EFCAB13	EF-hand calcium binding domain 13
-1.25193	0.0097136	LOC101928111	uncharacterized LOC101928111
-1.65921	0.00973363	SEPT4	septin 4
1.13554	0.00973745	PDCD2	programmed cell death 2
-1.38408	0.00973745	RPH3AL	rabphilin 3A like (without C2 domains)
1.45977	0.00984992	SLC25A39	solute carrier family 25 member 39
-1.90767	0.00985258	LOC574538	uncharacterized LOC574538
-1.13956	0.00986259	MBD5	methyl-CpG binding domain protein 5
1.36748	0.00986259	MTFP1	mitochondrial fission process 1
-2.23581	0.00988192	PHYHD1	phytanoyl-CoA dioxygenase domain containing 1
-1.03547	0.00989965	DPY19L4	dpy-19 like 4 (C. elegans)
1.34726	0.00994817	LOC102724017	uncharacterized LOC102724017
1.74163	0.00999504	PLD6	phospholipase D family member 6
1.60305	0.0100244	B9D1	B9 domain containing 1
-1.22464	0.0100329	EXD3	exonuclease 3'-5' domain containing 3
1.25216	0.0100483	RPL36A	ribosomal protein L36a
-1.32277	0.0100702	EML6	echinoderm microtubule associated protein like 6
-1.07859	0.0100702	PXYLP1	2-phosphoxylose phosphatase 1
-1.28868	0.0100898	C1orf54	chromosome 1 open reading frame 54
1.33655	0.0100898	SLC25A5	solute carrier family 25 member 5
1.19952	0.0101248	TTL	tubulin tyrosine ligase
1.73727	0.0101248	PRR22	proline rich 22
1.38815	0.0101257
1.40613	0.0101257	NUP62	nucleoporin 62
-1.01834	0.0101394	SLC40A1	solute carrier family 40 member 1
1.49007	0.0101435	SNRPE	small nuclear ribonucleoprotein polypeptide E
-1.10222	0.0101435	CDCA7	cell division cycle associated 7
-1.63336	0.010176	TTC28	tetratricopeptide repeat domain 28
-1.02143	0.0102114
1.06137	0.0102114	HSD17B10	hydroxysteroid 17-beta dehydrogenase 10
-1.37814	0.0102171	PSMD6-AS2	PSMD6 antisense RNA 2
1.18308	0.0102188	GNL3	G protein nucleolar 3
1.07585	0.0102188	SNRPB	small nuclear ribonucleoprotein polypeptides B and B1
1.84684	0.010284
1.94918	0.0102865	SERPINE1	serpin family E member 1
-1.22491	0.0102872	SERPINB1	serpin family B member 1
1.63463	0.0102933	WDR18	WD repeat domain 18
-1.58228	0.0103474	IMPG2	interphotoreceptor matrix proteoglycan 2
-1.46251	0.010374
-1.05808	0.0104108	ABHD17A	abhydrolase domain containing 17A
1.09291	0.0104137	HDAC7	histone deacetylase 7
-1.33437	0.0104228	CHI3L2	chitinase 3 like 2
1.45314	0.0104448	IL21R-AS1	IL21R antisense RNA 1
-1.36962	0.0104578
-1.02446	0.0105124	ZNF439	zinc finger protein 439
2.291	0.0105784	HCAR2	hydroxycarboxylic acid receptor 2
-1.41862	0.0105818	LOC101929719	uncharacterized LOC101929719
1.59113	0.0106072	SLC25A19	solute carrier family 25 member 19
-1.92095	0.0106297	CDS1	CDP-diacylglycerol synthase 1
1.17133	0.0106616	PEAK1	pseudopodium enriched atypical kinase 1
1.99585	0.0107745	RASL10B	RAS like family 10 member B
-1.14246	0.0107986
1.74826	0.0108313	P4HA2	prolyl 4-hydroxylase subunit alpha 2
-2.15476	0.0108434	CD300E	CD300e molecule
-1.37725	0.0109071	DENND6A	DENN domain containing 6A
-1.26139	0.0109141
1.35665	0.010967
1.84494	0.0109696	SP2-AS1	SP2 antisense RNA 1
-1.1782	0.0109898	PROK2	prokineticin 2
-1.20522	0.0110008	ANKRD36C	ankyrin repeat domain 36C
1.47286	0.0110008	COL1A1	collagen type I alpha 1 chain
1.61857	0.0110165	SGPP2	sphingosine-1-phosphate phosphatase 2
1.73001	0.0110183	ABCB6	ATP binding cassette subfamily B member 6 (Langereis blood group)
1.35004	0.0110183	TIPIN	TIMELESS interacting protein
1.0865	0.011027	ACOT2	acyl-CoA thioesterase 2
2.08823	0.0110397	NIPAL1	NIPA like domain containing 1
2.01945	0.0111131	STEAP4	STEAP4 metalloreductase
1.15325	0.0111785	ZMIZ1	zinc finger MIZ-type containing 1
1.37471	0.011188	UTP4	UTP4, small subunit processome component
-1.33849	0.0111954	RECK	reversion inducing cysteine rich protein with kazal motifs
-1.91123	0.0112827
1.22124	0.0113874	DUS1L	dihydrouridine synthase 1 like
-1.52305	0.0114693	C1R	complement C1r
-1.05664	0.0114816	DYRK2	dual specificity tyrosine phosphorylation regulated kinase 2
1.19297	0.0114939	PEA15	phosphoprotein enriched in astrocytes 15
-1.81099	0.0115582	ATP6V1G2	ATPase H+ transporting V1 subunit G2
-1.42072	0.0115631
-1.17277	0.0117754	AASS	aminoadipate-semialdehyde synthase
-1.26066	0.0118152	HLA-DMB	major histocompatibility complex, class II, DM beta
-1.6137	0.0118305	LINC01934	long intergenic non-protein coding RNA 1934
1.24561	0.0118399	CHID1	chitinase domain containing 1
-1.20027	0.0118615	ANKRA2	ankyrin repeat family A member 2
-1.26915	0.0118678	C2orf15	chromosome 2 open reading frame 15
1.51695	0.0118975	TDRD9	tudor domain containing 9
1.19777	0.0119549	RANGAP1	Ran GTPase activating protein 1
-1.00856	0.011961	PPP2R2B	protein phosphatase 2 regulatory subunit Bbeta
-1.45876	0.0119893	NUF2	NUF2, NDC80 kinetochore complex component
-1.53343	0.0119893
1.09293	0.0119893	GPI	glucose-6-phosphate isomerase
-1.49574	0.0120111	WDR86-AS1	WDR86 antisense RNA 1
-1.25865	0.0120159	ZSWIM5	zinc finger SWIM-type containing 5
1.57448	0.0120159	BCL2	BCL2, apoptosis regulator
1.24184	0.0120429	MEST	mesoderm specific transcript
-1.39258	0.0120429	TSSK6	testis specific serine kinase 6
1.16046	0.0120658	CCT4	chaperonin containing TCP1 subunit 4
1.82823	0.0120914	VARS	valyl-tRNA synthetase
-1.50667	0.012129	ABCA10	ATP binding cassette subfamily A member 10
-1.57485	0.0121707	PEG13	paternally expressed 13
1.77705	0.0124062	CD83	CD83 molecule
-1.18162	0.0124257	SALL2	spalt like transcription factor 2
-1.65704	0.0124257	TOB1-AS1	TOB1 antisense RNA 1
1.10246	0.0124462	MRPS7	mitochondrial ribosomal protein S7
1.03652	0.0125256	SOCS3	suppressor of cytokine signaling 3
1.14816	0.0125266	MRPS2	mitochondrial ribosomal protein S2
-1.11687	0.0125946	IL7R	interleukin 7 receptor
-1.84071	0.0126866
-1.14932	0.0126866	FAM45A	family with sequence similarity 45 member A
-1.68556	0.0127208	TEX29	testis expressed 29
-1.37324	0.0127769
1.0748	0.0127769	NIP7	NIP7, nucleolar pre-rRNA processing protein
-1.64374	0.0127769
-1.03452	0.012787
1.01829	0.012787	MRPL28	mitochondrial ribosomal protein L28
1.98465	0.0128078
1.18747	0.0129058	SLC35G2	solute carrier family 35 member G2
-1.49114	0.0129058	THBS1	thrombospondin 1
-1.62725	0.0129757	ASPRV1	aspartic peptidase, retroviral-like 1
-1.12099	0.013099	C8orf46	chromosome 8 open reading frame 46
-1.24854	0.0131041	FAM13A	family with sequence similarity 13 member A
-1.48728	0.0131686	CLYBL	citrate lyase beta like
-1.3271	0.0131829	N4BP2L2-IT2	N4BPL2 intronic transcript 2
-3.25162	0.0131852	OLR1	oxidized low density lipoprotein receptor 1
1.44208	0.0131979	KIAA1522	KIAA1522
1.04004	0.0132082	SSSCA1	Sjogren syndrome/scleroderma autoantigen 1
-1.03242	0.0132082	MSL1	male specific lethal 1 homolog
-1.03551	0.0132137	ACADSB	acyl-CoA dehydrogenase, short/branched chain
1.12038	0.0132137	C1GALT1C1	C1GALT1 specific chaperone 1
-1.71571	0.0132306
-1.32531	0.013527	CEP128	centrosomal protein 128
1.27489	0.013548	CD7	CD7 molecule
1.07021	0.0135708
-1.76534	0.013587	LRFN2	leucine rich repeat and fibronectin type III domain containing 2
-1.23957	0.013587	ANKEF1	ankyrin repeat and EF-hand domain containing 1
1.18261	0.0135954	RBFOX2	RNA binding protein, fox-1 homolog 2
-1.69361	0.0136457	CCDC7	coiled-coil domain containing 7
-1.4666	0.0136684	RAD54B	RAD54 homolog B (S. cerevisiae)
-1.02873	0.0137016	SYTL2	synaptotagmin like 2
1.37936	0.0137543	TMEM97	transmembrane protein 97
-1.24814	0.0137744	KIT	KIT proto-oncogene receptor tyrosine kinase
1.09786	0.0138132	ADSL	adenylosuccinate lyase
1.04541	0.0139276	PABPC1L	poly(A) binding protein cytoplasmic 1 like
-1.15398	0.0139296	ANKRD36B	ankyrin repeat domain 36B
-1.09735	0.013955	ZNF69	zinc finger protein 69
-1.45803	0.0139625
-1.1576	0.0139874	ODF2L	outer dense fiber of sperm tails 2 like
-1.38426	0.014006	RFX3-AS1	RFX3 antisense RNA 1
-1.87031	0.0140117	HSD17B13	hydroxysteroid 17-beta dehydrogenase 13
-1.56287	0.0140152	HLA-F-AS1	HLA-F antisense RNA 1
-1.08419	0.0140332	PGPEP1	pyroglutamyl-peptidase I
1.43743	0.0140946
-2.07637	0.0141627	NOG	noggin
1.62823	0.0141745	DLK2	delta like non-canonical Notch ligand 2
1.22399	0.0142133	EIF2S2	eukaryotic translation initiation factor 2 subunit beta
-1.10263	0.0142981	GTF2IRD2B	GTF2I repeat domain containing 2B
-1.34255	0.0144775	WDR86	WD repeat domain 86
-1.08012	0.014495
-1.67505	0.0145063	THBS4	thrombospondin 4
1.32001	0.0145529	VLDLR	very low density lipoprotein receptor
1.47693	0.0146593	PPP5C	protein phosphatase 5 catalytic subunit
1.02783	0.0147172	KIAA1324	KIAA1324
1.00718	0.0147172	SCAMP3	secretory carrier membrane protein 3
1.05287	0.0147172	NFKBIE	NFKB inhibitor epsilon
1.34792	0.0147172	CYCS	cytochrome c, somatic
1.09216	0.0147568	TAPBPL	TAP binding protein like
1.07706	0.0148732	RPE	ribulose-5-phosphate-3-epimerase
1.4632	0.0148732	NPM1	nucleophosmin
-1.21669	0.0149476	ASTN2	astrotactin 2
-1.09591	0.0149476
-1.4433	0.0149656
-1.03945	0.0150318	NF1	neurofibromin 1
-1.11468	0.0150906	SPIN4	spindlin family member 4
1.24769	0.0152238	SIRPG-AS1	SIRPG antisense RNA 1
2.37945	0.0153005	ERFE	erythroferrone
1.57863	0.0153022	LOC100129215	uncharacterized LOC100129215
-1.22057	0.015337	MAPKAPK5-AS1	MAPKAPK5 antisense RNA 1
1.4422	0.0153468	CLPB	ClpB homolog, mitochondrial AAA ATPase chaperonin
3.21634	0.0153478
-1.29775	0.0153993	TXNDC16	thioredoxin domain containing 16
1.16736	0.0154292	NT5DC2	5'-nucleotidase domain containing 2
-1.70436	0.0154568	ADAMTS10	ADAM metallopeptidase with thrombospondin type 1 motif 10
1.39649	0.0154629
-1.04915	0.0154678	PLEKHA2	pleckstrin homology domain containing A2
-1.35436	0.015574	ALDH2	aldehyde dehydrogenase 2 family (mitochondrial)
-1.28143	0.0155853	CCDC146	coiled-coil domain containing 146
1.39135	0.0156088	FAM89A	family with sequence similarity 89 member A
-1.14852	0.0156224
1.33087	0.0157287	MRPL3	mitochondrial ribosomal protein L3
1.01255	0.0157957	TNFAIP8	TNF alpha induced protein 8
-1.24928	0.0159161	XRCC2	X-ray repair cross complementing 2
1.13595	0.0160795	EIF3I	eukaryotic translation initiation factor 3 subunit I
1.25251	0.0160795	PRSS21	protease, serine 21
-1.54222	0.0161356	TSTD3	thiosulfate sulfurtransferase (rhodanese)-like domain containing 3
1.14543	0.0161356	WDR5	WD repeat domain 5
-1.19321	0.0161474	FAM159A	family with sequence similarity 159 member A
-1.4408	0.0161501	ZBP1	Z-DNA binding protein 1
1.34297	0.0163379	MIR7848	microRNA 7848
-1.16484	0.0164207	MAP4K2	mitogen-activated protein kinase kinase kinase kinase 2
-1.77233	0.0164732	CCL28	C-C motif chemokine ligand 28
1.22831	0.0164732
-1.86087	0.0165026
-1.0229	0.0165385	ANO10	anoctamin 10
-1.54761	0.0166466	DNAJC27-AS1	DNAJC27 antisense RNA 1
1.38196	0.0166507	WDR25	WD repeat domain 25
1.0623	0.0166549	TSEN15	tRNA splicing endonuclease subunit 15
-1.40419	0.0166704	PRO1804	uncharacterized LOC100133319
1.01942	0.0166945	LDAH	lipid droplet associated hydrolase
1.56162	0.0167356	DNAJB11	DnaJ heat shock protein family (Hsp40) member B11
1.26986	0.0167945	NMB	neuromedin B
1.45897	0.0168071	SOCS1	suppressor of cytokine signaling 1
2.40961	0.0168094	DPF3	double PHD fingers 3
1.1302	0.0168498	TUSC2	tumor suppressor candidate 2
-1.01238	0.0171305	PARP4	poly(ADP-ribose) polymerase family member 4
1.1139	0.0171479	MLST8	MTOR associated protein, LST8 homolog
-1.23397	0.0172108	APOBEC2	apolipoprotein B mRNA editing enzyme catalytic subunit 2
1.17526	0.0173595	DUSP23	dual specificity phosphatase 23
1.13607	0.0174319	TESC	tescalcin
1.13761	0.0174508	MANF	mesencephalic astrocyte derived neurotrophic factor
-1.484	0.0174886	TCTEX1D2	Tctex1 domain containing 2
-1.79541	0.0175226	LINC01473	long intergenic non-protein coding RNA 1473
-1.00808	0.0175226	CROT	carnitine O-octanoyltransferase
1.0652	0.0175686	YWHAQ	tyrosine 3-monooxygenase/tryptophan 5-monooxygenase activation protein theta
-1.10433	0.0175895	NR3C2	nuclear receptor subfamily 3 group C member 2
1.27552	0.0176089	LONP1	lon peptidase 1, mitochondrial
1.58614	0.0176508	LETM1	leucine zipper and EF-hand containing transmembrane protein 1
1.06599	0.0176508	OAS3	2'-5'-oligoadenylate synthetase 3
-1.97098	0.01776	AJAP1	adherens junctions associated protein 1
1.13725	0.0178668	ANP32B	acidic nuclear phosphoprotein 32 family member B
-1.67569	0.0178711	FSIP2	fibrous sheath interacting protein 2
-1.56548	0.0179154	ACKR3	atypical chemokine receptor 3
-1.74432	0.0179154	PRCD	photoreceptor disc component
-1.49564	0.018023	ESAM	endothelial cell adhesion molecule
-1.40303	0.0180913
1.07513	0.0180913	MYDGF	myeloid derived growth factor
-1.09125	0.018178	HSD17B11	hydroxysteroid 17-beta dehydrogenase 11
-1.56167	0.0182389
-1.48808	0.0183312
1.00941	0.0183361	ZNF749	zinc finger protein 749
-2.38492	0.018607
1.1419	0.0186293	SQLE	squalene epoxidase
-1.81667	0.0186747
-1.52537	0.0186933	COL5A1	collagen type V alpha 1 chain
-1.12773	0.0186965	ACAP1	ArfGAP with coiled-coil, ankyrin repeat and PH domains 1
-2.13609	0.0187843	GP5	glycoprotein V platelet
-1.32575	0.0187843	SLC22A18	solute carrier family 22 member 18
1.01364	0.0187843	PIGT	phosphatidylinositol glycan anchor biosynthesis class T
-1.10824	0.0189645	RWDD2A	RWD domain containing 2A
-1.98665	0.0190112	FOXJ1	forkhead box J1
-1.55609	0.0190393
-1.02288	0.0190637
-1.49041	0.0191116
-1.36723	0.0191441	FCRLB	Fc receptor like B
1.11934	0.0191471	HSPA4	heat shock protein family A (Hsp70) member 4
1.41794	0.0192242	AKAP1	A-kinase anchoring protein 1
1.64693	0.019252	SMOX	spermine oxidase
-2.23321	0.0192968	TMEM169	transmembrane protein 169
1.16284	0.0192968	UTP20	UTP20, small subunit processome component
-1.2179	0.0193123	PLAG1	PLAG1 zinc finger
1.09053	0.0193731	PSMA5	proteasome subunit alpha 5
1.27528	0.0194277	NEXN	nexilin F-actin binding protein
-1.05005	0.0195474	QSER1	glutamine and serine rich 1
1.11186	0.0195715	NDUFAF2	NADH:ubiquinone oxidoreductase complex assembly factor 2
-1.18151	0.0196205	KLF12	Kruppel like factor 12
-1.59685	0.0196391	TMEM204	transmembrane protein 204
1.864	0.0196627	MAT2A	methionine adenosyltransferase 2A
1.72927	0.019758	CD27	CD27 molecule
1.18202	0.0197633	EEF1E1	eukaryotic translation elongation factor 1 epsilon 1
1.21179	0.0198449	ANKLE1	ankyrin repeat and LEM domain containing 1
-1.35057	0.0198567
-1.03884	0.019895	H1FX	H1 histone family member X
-1.17114	0.0199467
1.14724	0.0199524	CPSF4	cleavage and polyadenylation specific factor 4
1.29107	0.0199524	NECTIN1	nectin cell adhesion molecule 1
-1.18714	0.0199524	HID1	HID1 domain containing
-1.00558	0.0199668	ERMP1	endoplasmic reticulum metallopeptidase 1
1.30185	0.0199668	RNH1	ribonuclease/angiogenin inhibitor 1
1.26698	0.0200461	WDR43	WD repeat domain 43
1.60719	0.0200461	NEK8	NIMA related kinase 8
1.01005	0.0200461	RARA	retinoic acid receptor alpha
-1.40348	0.0201699	TCF7L1	transcription factor 7 like 1
-1.19888	0.0201699	WNT10B	Wnt family member 10B
-1.22461	0.0202505
-2.25903	0.0202831	RNVU1-19	RNA, variant U1 small nuclear 19
-1.15697	0.0203306	OCIAD2	OCIA domain containing 2
1.4678	0.0204127	SDF4	stromal cell derived factor 4
-1.28984	0.0204127	CA6	carbonic anhydrase 6
1.79546	0.0205925	LINC00310	long intergenic non-protein coding RNA 310
1.35409	0.020726	GRHL1	grainyhead like transcription factor 1
-1.30536	0.0208305	AIF1	allograft inflammatory factor 1
-1.57309	0.0209004	PKD2L2	polycystin 2 like 2, transient receptor potential cation channel
1.1423	0.0209924	DHRS11	dehydrogenase/reductase 11
1.43911	0.0210157	AIM2	absent in melanoma 2
-2.86065	0.0210309	ADAMTS7P1	ADAMTS7 pseudogene 1
1.08205	0.0210721	NARS	asparaginyl-tRNA synthetase
1.43979	0.0211508	METTL13	methyltransferase like 13
1.03837	0.0211841	TBC1D8	TBC1 domain family member 8
-1.3355	0.0212004	CACNA1C-AS2	CACNA1C antisense RNA 2
-1.34895	0.0212405	LOC101929704	uncharacterized LOC101929704
-1.76693	0.0212657	CR1	complement C3b/C4b receptor 1 (Knops blood group)
-1.37173	0.0212821	PWAR5	Prader Willi/Angelman region RNA 5
-1.42519	0.0212821
-1.47224	0.0213958	CAPN5	calpain 5
1.25753	0.0215727	CLPTM1L	CLPTM1 like
1.03126	0.0215752	GPR171	G protein-coupled receptor 171
1.188	0.0216167	AK6	adenylate kinase 6
1.07714	0.0216362	NOP10	NOP10 ribonucleoprotein
1.99091	0.0216362	TTLL12	tubulin tyrosine ligase like 12
-1.27347	0.0216455
1.09102	0.0217703	AGPAT3	1-acylglycerol-3-phosphate O-acyltransferase 3
1.10791	0.0217741	POLR3D	RNA polymerase III subunit D
1.01561	0.0217935	YDJC	YdjC homolog (bacterial)
1.62113	0.0218113	ATP11A-AS1	ATP11A antisense RNA 1
1.02178	0.0218513	RGCC	regulator of cell cycle
1.32389	0.0218651	ALG1	ALG1, chitobiosyldiphosphodolichol beta-mannosyltransferase
1.77093	0.0219863	KIF7	kinesin family member 7
-1.1383	0.022052
1.30872	0.022127	LYRM4	LYR motif containing 4
-1.63415	0.022165
1.38463	0.0222351	ZP3	zona pellucida glycoprotein 3
-1.0665	0.0223979	GALNT3	polypeptide N-acetylgalactosaminyltransferase 3
-1.19718	0.0225497
-1.49647	0.0225921	KLKB1	kallikrein B1
-1.34739	0.0227999	C4orf19	chromosome 4 open reading frame 19
-1.22189	0.0228362	SOX12	SRY-box 12
-1.17679	0.0229012	EYS	eyes shut homolog (Drosophila)
-1.40144	0.022934	LOC100128108	putative ubiquitin-conjugating enzyme E2Q2-like protein
1.80651	0.0229866	CAD	carbamoyl-phosphate synthetase 2, aspartate transcarbamylase, and dihydroorotase
-1.55079	0.0230597
-1.19468	0.0230708	GPRASP2	G protein-coupled receptor associated sorting protein 2
1.47926	0.0230903	THOP1	thimet oligopeptidase 1
1.33838	0.0231024	ATAD3B	ATPase family, AAA domain containing 3B
1.21411	0.023335	YIPF2	Yip1 domain family member 2
1.32361	0.0233555	NOP58	NOP58 ribonucleoprotein
1.11053	0.0233555
1.46516	0.0233733	CDK2AP2	cyclin dependent kinase 2 associated protein 2
1.06958	0.0233733	MSN	moesin
-1.85783	0.0234903	CYP27A1	cytochrome P450 family 27 subfamily A member 1
-1.43167	0.0234903	LINC01176	long intergenic non-protein coding RNA 1176
1.73332	0.0234903	DNLZ	DNL-type zinc finger
-1.29168	0.0234903	C1S	complement C1s
-1.13374	0.023744	SUSD1	sushi domain containing 1
-1.52984	0.023744
-1.33614	0.023744	LINC00672	long intergenic non-protein coding RNA 672
1.09456	0.0239413	ZNF263	zinc finger protein 263
-1.35639	0.0239443	TGFBI	transforming growth factor beta induced
1.39538	0.0239443	TNFRSF13C	TNF receptor superfamily member 13C
-1.30582	0.0239443	TRO	trophinin
-1.1863	0.0239443	ARMCX4	armadillo repeat containing, X-linked 4
-1.17918	0.0240665	LINC00894	long intergenic non-protein coding RNA 894
-1.49329	0.0241114	SCN1B	sodium voltage-gated channel beta subunit 1
-1.23305	0.0242164	DRAM2	DNA damage regulated autophagy modulator 2
1.9808	0.0243712	LOC100288175	uncharacterized LOC100288175
1.21329	0.0245161	NABP1	nucleic acid binding protein 1
1.44945	0.0247726	RPL22L1	ribosomal protein L22 like 1
1.03464	0.0247726	APP	amyloid beta precursor protein
-1.03955	0.0248743	PARP15	poly(ADP-ribose) polymerase family member 15
1.24094	0.0249589	TUBG1	tubulin gamma 1
-1.45043	0.0249712	RHOU	ras homolog family member U
1.49946	0.0249712	TXNDC5	thioredoxin domain containing 5
-1.68502	0.0249712	PLAC9	placenta specific 9
1.13644	0.024986	SLAMF6	SLAM family member 6
-1.00112	0.0250468	LOC101927204	uncharacterized LOC101927204
-1.03905	0.0252065	TCAF1	TRPM8 channel associated factor 1
-1.1018	0.0252065	RFLNB	refilin B
1.1162	0.0252634	C4orf32	chromosome 4 open reading frame 32
[truncated: 303 more rows]

## Sheet: CD46-def pt
Log2FC (CD3/CD46 vs NA)	qval (CD3/CD46 vs NA)	Gene symbol	Annotated name		NOTE: In lines with blank names, genes have been assembled but the gene ID has so far no assigned matching gene symbol
6.46929	3.85403e-40	XCL1	X-C motif chemokine ligand 1
7.67591	2.4075e-37	CXCL10	C-X-C motif chemokine ligand 10
5.86612	6.04273e-33	XCL2	X-C motif chemokine ligand 2
5.82251	6.88507e-32	IFNG	interferon gamma
6.18533	4.56909e-29	EGR3	early growth response 3
5.70711	1.25576e-25	CCL4L2	C-C motif chemokine ligand 4 like 2
7.00057	4.35061e-24	CSF2	colony stimulating factor 2
5.69767	3.42229e-21	EGR2	early growth response 2
4.2833	3.38675e-16	NR4A3	nuclear receptor subfamily 4 group A member 3
4.62198	3.8437e-16	MIR155HG	MIR155 host gene
4.30054	1.40369e-14	CD160	CD160 molecule
5.04129	1.91745e-14	TNFRSF9	TNF receptor superfamily member 9
4.32156	3.96444e-14	CCL3L1	C-C motif chemokine ligand 3 like 1
4.54163	6.58428e-14	CD200	CD200 molecule
4.07229	9.26232e-13	CCL3	C-C motif chemokine ligand 3
4.12626	9.26232e-13	CCL4	C-C motif chemokine ligand 4
3.57159	1.76796e-12	IRF4	interferon regulatory factor 4
5.35744	2.10939e-12	CXCL11	C-X-C motif chemokine ligand 11
4.16811	2.79205e-12	GBP1P1	guanylate binding protein 1 pseudogene 1
4.21987	4.11071e-10	NR4A1	nuclear receptor subfamily 4 group A member 1
4.87389	4.15329e-10
4.313	6.72827e-10	GBP6	guanylate binding protein family member 6
8.20035	1.1089e-09	CXCL9	C-X-C motif chemokine ligand 9
3.09771	2.8842e-09	GBP1	guanylate binding protein 1
3.99088	3.6151e-09	PYCR1	pyrroline-5-carboxylate reductase 1
4.34111	4.54467e-09	EGR1	early growth response 1
4.88911	2.58412e-08	IDO1	indoleamine 2,3-dioxygenase 1
3.33966	3.63146e-08	GEM	GTP binding protein overexpressed in skeletal muscle
6.21966	4.79327e-08	IL3	interleukin 3
6.50622	8.97361e-08	XIRP1	xin actin binding repeat containing 1
3.23106	9.09138e-08	SAMD4A	sterile alpha motif domain containing 4A
3.83156	9.75217e-08	IL2	interleukin 2
4.47155	1.13164e-07	IL1B	interleukin 1 beta
2.79191	1.69354e-07	STAT1	signal transducer and activator of transcription 1
2.90775	2.17659e-07	CRTAM	cytotoxic and regulatory T-cell molecule
3.06651	4.22886e-07	TNFSF9	TNF superfamily member 9
5.1979	5.70198e-07	LINC02341	long intergenic non-protein coding RNA 2341
-3.73717	6.17191e-07	FCN1	ficolin 1
3.15192	9.75871e-07	CCL20	C-C motif chemokine ligand 20
3.76351	2.78114e-06	LAMA2	laminin subunit alpha 2
2.72613	3.17094e-06	IL2RA	interleukin 2 receptor subunit alpha
3.26665	3.2992e-06	CHAC1	ChaC glutathione specific gamma-glutamylcyclotransferase 1
2.80807	4.66315e-06	BATF3	basic leucine zipper ATF-like transcription factor 3
2.98112	8.12785e-06	MIR146A	microRNA 146a
4.27658	8.41552e-06	ZCCHC12	zinc finger CCHC-type containing 12
2.98113	9.33193e-06	FASLG	Fas ligand
5.27907	1.92759e-05	BCL2L14	BCL2 like 14
4.14878	3.06289e-05	LINC01480	long intergenic non-protein coding RNA 1480
3.07602	3.14786e-05	LAMP3	lysosomal associated membrane protein 3
2.70991	3.40631e-05	GZMB	granzyme B
2.52698	4.86649e-05	NDFIP2	Nedd4 family interacting protein 2
2.81339	4.98897e-05	SPTLC3	serine palmitoyltransferase long chain base subunit 3
3.59191	6.68445e-05	RRAD	RRAD, Ras related glycolysis inhibitor and calcium channel regulator
3.49197	7.30702e-05
2.52043	8.31068e-05	MYB	MYB proto-oncogene, transcription factor
3.73496	8.31068e-05
5.18961	9.62842e-05
5.88361	9.62842e-05	CCL8	C-C motif chemokine ligand 8
2.51663	0.00010003	SERPINE2	serpin family E member 2
4.24972	0.000101008	CCL2	C-C motif chemokine ligand 2
2.70053	0.000101008	SECTM1	secreted and transmembrane 1
2.30926	0.000109937	PHLDA1	pleckstrin homology like domain family A member 1
2.33397	0.000123357	GBP2	guanylate binding protein 2
4.55453	0.000127451	SPP1	secreted phosphoprotein 1
2.35255	0.000161463	CD274	CD274 molecule
4.66859	0.000197147	ACOD1	aconitate decarboxylase 1
2.69866	0.000278897	PSAT1	phosphoserine aminotransferase 1
4.1717	0.000304288	UNQ6494	uncharacterized LOC100129066
2.14813	0.000333046	GBP5	guanylate binding protein 5
2.70667	0.000333046	CD109	CD109 molecule
6.06334	0.00035046
2.26507	0.00035046	LAYN	layilin
2.91655	0.000433036	IFI44L	interferon induced protein 44 like
2.16538	0.000445489	MTHFD2	methylenetetrahydrofolate dehydrogenase (NADP+ dependent) 2, methenyltetrahydrofolate cyclohydrolase
3.21029	0.000491863	LINC00515	long intergenic non-protein coding RNA 515
2.63507	0.000512059	TRIB1	tribbles pseudokinase 1
2.34887	0.000547103	METTL1	methyltransferase like 1
4.04957	0.000547103
2.18873	0.000692664	NME1	NME/NM23 nucleoside diphosphate kinase 1
6.5586	0.000736536	EGR4	early growth response 4
3.53859	0.000781171	GNG8	G protein subunit gamma 8
-2.46286	0.000848011	GAL3ST4	galactose-3-O-sulfotransferase 4
3.17086	0.000962641	DACT3	dishevelled binding antagonist of beta catenin 3
2.24626	0.00104093	NAB2	NGFI-A binding protein 2
2.80186	0.00104494	CXorf21	chromosome X open reading frame 21
2.63445	0.00111672	SLC27A2	solute carrier family 27 member 2
3.61187	0.0011491	ARC	activity regulated cytoskeleton associated protein
2.14997	0.0011491	BCL2A1	BCL2 related protein A1
3.50741	0.00118314	LINC01281	long intergenic non-protein coding RNA 1281
2.03693	0.00120602	PARP9	poly(ADP-ribose) polymerase family member 9
2.05922	0.00126373	TNFSF14	TNF superfamily member 14
4.1914	0.00138524	SLC6A9	solute carrier family 6 member 9
3.17303	0.00187666	EPOP	elongin BC and polycomb repressive complex 2 associated protein
2.34534	0.00189259	PLAU	plasminogen activator, urokinase
2.58445	0.00189259
2.52887	0.0022586	F5	coagulation factor V
3.04112	0.00274434	FOSL1	FOS like 1, AP-1 transcription factor subunit
2.58191	0.00286974	IL1RN	interleukin 1 receptor antagonist
-2.46371	0.0030658	FBLN2	fibulin 2
2.43605	0.00370067
-2.94804	0.00376177	LRRC25	leucine rich repeat containing 25
2.18017	0.00397458	CD69	CD69 molecule
2.72295	0.00434055	PHLDB1	pleckstrin homology like domain family B member 1
2.8225	0.00480597	GNG4	G protein subunit gamma 4
-2.29435	0.00488535	SIAH3	siah E3 ubiquitin protein ligase family member 3
3.05266	0.00504863	ETV7	ETS variant 7
-2.15146	0.00581127	EFNA1	ephrin A1
-2.31983	0.00584236	WNT7A	Wnt family member 7A
4.51726	0.00584236	CST6	cystatin E/M
2.23384	0.00599523	IL23R	interleukin 23 receptor
2.4113	0.00617526	OAS1	2'-5'-oligoadenylate synthetase 1
-2.2112	0.0072355	CD248	CD248 molecule
2.30042	0.00728361	LY86	lymphocyte antigen 86
2.23716	0.00728361	MPZL2	myelin protein zero like 2
-3.51886	0.00861626	VCAN	versican
2.10811	0.00931405	CLIC4	chloride intracellular channel 4
2.58368	0.00946334	TNF	tumor necrosis factor
-2.93773	0.00946334	CD36	CD36 molecule
1.87377	0.00946334	EPSTI1	epithelial stromal interaction 1
1.94888	0.00997583	MIR4435-2HG	MIR4435-2 host gene
1.87228	0.0105991	VCAM1	vascular cell adhesion molecule 1
2.29025	0.0116371	PTGIR	prostaglandin I2 (prostacyclin) receptor (IP)
2.38768	0.0127212	LINC01353	long intergenic non-protein coding RNA 1353
2.80699	0.0127212	ANKRD22	ankyrin repeat domain 22
1.91838	0.0129729	GBP4	guanylate binding protein 4
-1.88177	0.0134196	DBP	D-box binding PAR bZIP transcription factor
1.78441	0.0139517	NAMPT	nicotinamide phosphoribosyltransferase
-2.33672	0.0152015	KCNQ1	potassium voltage-gated channel subfamily Q member 1
-2.2543	0.0153564	C5AR1	complement C5a receptor 1
1.78454	0.0157554	SGK1	serum/glucocorticoid regulated kinase 1
2.26417	0.0161154	SDC4	syndecan 4
1.91452	0.0162441	PLSCR1	phospholipid scramblase 1
1.90608	0.0183808
1.819	0.0183808	HECTD2	HECT domain E3 ubiquitin protein ligase 2
2.96883	0.0211163	TNFAIP6	TNF alpha induced protein 6
-2.05278	0.021793	BCL9L	B-cell CLL/lymphoma 9 like
2.17871	0.021885	CHRNA6	cholinergic receptor nicotinic alpha 6 subunit
2.18514	0.022674	SAMD9L	sterile alpha motif domain containing 9 like
2.98879	0.022674	SEPT5	septin 5
-2.29989	0.026813	RAP1GAP2	RAP1 GTPase activating protein 2
2.26169	0.0298746	C3orf52	chromosome 3 open reading frame 52
2.8545	0.0323327	SEMA7A	semaphorin 7A (John Milton Hagen blood group)
-2.04674	0.0378126	SDK2	sidekick cell adhesion molecule 2
-1.84232	0.0401019	ZNF683	zinc finger protein 683
1.62793	0.0402935	CYTOR	cytoskeleton regulator RNA
1.79381	0.0424002	OAS3	2'-5'-oligoadenylate synthetase 3
1.74707	0.0450146	SLC41A2	solute carrier family 41 member 2
