# Supplementary material for: Complement receptor CD46 co-stimulates optimal human CD8+ T cell effector function via fatty acid metabolism
Source: Nat Commun. 2018 Oct 10;9:4186. doi: 10.1038/s41467-018-06706-z (PMC6180132; doi:10.1038/s41467-018-06706-z)
Supplement: Supplementary file 5 — Supplementary Data 2 [file 41467_2018_6706_MOESM5_ESM.xlsx]

## Sheet: HD-specific
Gene Set Name	p-value	FDR q-value	Fold Encirhcment
REACTOME_IMMUNE_SYSTEM	1.96e-23	2.61e-20	3.0747
REACTOME_CYTOSOLIC_TRNA_AMINOACYLATION	2.92e-18	1.94e-15	18.9353
REACTOME_TRNA_AMINOACYLATION	4.53e-17	2.01e-14	12.849
PID_MYC_ACTIV_PATHWAY	1.97e-16	6.54e-14	8.62875
KEGG_CYTOKINE_CYTOKINE_RECEPTOR_INTERACTION	2.55e-15	6.78e-13	4.3615
REACTOME_METABOLISM_OF_NUCLEOTIDES	3.06e-15	6.78e-13	8.67868
KEGG_JAK_STAT_SIGNALING_PATHWAY	2.64e-14	5.02e-12	5.49735
REACTOME_METABOLISM_OF_PROTEINS	1.52e-13	2.53e-11	3.07059
KEGG_AMINOACYL_TRNA_BIOSYNTHESIS	2.32e-13	3.43e-11	11.0841
KEGG_PURINE_METABOLISM	2.16e-12	2.86e-10	5.00178
REACTOME_INNATE_IMMUNE_SYSTEM	5.43e-12	6.56e-10	3.7667
REACTOME_METABOLISM_OF_AMINO_ACIDS_AND_DERIVATIVES	1.21e-10	1.34e-08	4.11843
KEGG_PYRIMIDINE_METABOLISM	1.9e-10	1.94e-08	5.79652
KEGG_MAPK_SIGNALING_PATHWAY	1.91e-09	1.81e-07	3.4041
PID_IL12_2PATHWAY	3.7e-09	3.27e-07	6.76261
REACTOME_ADAPTIVE_IMMUNE_SYSTEM	5.73e-09	4.76e-07	2.52939
KEGG_PATHWAYS_IN_CANCER	7.43e-09	5.81e-07	3.0308
REACTOME_DIABETES_PATHWAYS	9.06e-09	6.69e-07	4.48468
REACTOME_METABOLISM_OF_NON_CODING_RNA	9.8e-09	6.85e-07	7.53548
KEGG_FRUCTOSE_AND_MANNOSE_METABOLISM	1.35e-08	8.9e-07	9.1892
KEGG_P53_SIGNALING_PATHWAY	1.41e-08	8.9e-07	6.17456
REACTOME_UNFOLDED_PROTEIN_RESPONSE	1.66e-08	9.89e-07	5.68059
REACTOME_METABOLISM_OF_CARBOHYDRATES	1.71e-08	9.89e-07	3.33476
REACTOME_PURINE_RIBONUCLEOSIDE_MONOPHOSPHATE_BIOSYNTHESIS	1.93e-08	1.07e-06	18.0746
BIOCARTA_P53_PATHWAY	2.32e-08	1.23e-06	14.2015
KEGG_GLYCOLYSIS_GLUCONEOGENESIS	2.54e-08	1.3e-06	6.41357
BIOCARTA_CHEMICAL_PATHWAY	2.67e-08	1.31e-06	11.6194
REACTOME_PROTEIN_FOLDING	2.75e-08	1.31e-06	6.96677
REACTOME_CYTOKINE_SIGNALING_IN_IMMUNE_SYSTEM	3.46e-08	1.54e-06	3.15589
NABA_MATRISOME	3.48e-08	1.54e-06	1.98931
REACTOME_HEMOSTASIS	3.59e-08	1.54e-06	2.55992
REACTOME_INFLAMMASOMES	4.25e-08	1.76e-06	13.3661
REACTOME_METABOLISM_OF_LIPIDS_AND_LIPOPROTEINS	7.3e-08	2.93e-06	2.49566
KEGG_INTESTINAL_IMMUNE_NETWORK_FOR_IGA_PRODUCTION	7.49e-08	2.93e-06	7.10074
PID_P53_DOWNSTREAM_PATHWAY	7.82e-08	2.97e-06	4.14642
REACTOME_HIV_INFECTION	9.32e-08	3.44e-06	3.43031
PID_ATF2_PATHWAY	1.09e-07	3.91e-06	6.25828
REACTOME_PURINE_METABOLISM	1.26e-07	4.39e-06	8.60696
REACTOME_ACTIVATED_TLR4_SIGNALLING	1.53e-07	5.21e-06	4.88653
PID_ERBB1_DOWNSTREAM_PATHWAY	1.58e-07	5.22e-06	4.59858
PID_REG_GR_PATHWAY	1.61e-07	5.22e-06	5.19566
REACTOME_TOLL_RECEPTOR_CASCADES	1.75e-07	5.54e-06	4.33266
REACTOME_HOST_INTERACTIONS_OF_HIV_FACTORS	2.06e-07	6.36e-06	4.08831
REACTOME_ASSOCIATION_OF_TRIC_CCT_WITH_TARGET_PROTEINS_DURING_BIOSYNTHESIS	2.15e-07	6.48e-06	9.46766
KEGG_SMALL_CELL_LUNG_CANCER	2.24e-07	6.62e-06	5.07196
PID_MYC_REPRESS_PATHWAY	2.47e-07	7.14e-06	5.86093
KEGG_CELL_ADHESION_MOLECULES_CAMS	2.62e-07	7.28e-06	4.02729
REACTOME_TRANSMEMBRANE_TRANSPORT_OF_SMALL_MOLECULES	2.65e-07	7.28e-06	2.54458
PID_E2F_PATHWAY	2.68e-07	7.28e-06	5.37353
REACTOME_PREFOLDIN_MEDIATED_TRANSFER_OF_SUBSTRATE_TO_CCT_TRIC	3.06e-07	8.14e-06	9.12952

## Sheet: Common pathways
Gene Set Name	p-value	FDR q-value	Fold Enrichment
KEGG_CYTOKINE_CYTOKINE_RECEPTOR_INTERACTION	1.54e-28	2.05e-25	33.5488
PID_NFAT_TFPATHWAY	7.75e-26	5.02e-23	116.009
NABA_MATRISOME	1.13e-25	5.02e-23	12.1232
NABA_MATRISOME_ASSOCIATED	1.59e-24	5.29e-22	14.4818
NABA_SECRETED_FACTORS	6.1e-23	1.62e-20	23.775
REACTOME_CYTOKINE_SIGNALING_IN_IMMUNE_SYSTEM	1.76e-17	3.89e-15	23.079
KEGG_CHEMOKINE_SIGNALING_PATHWAY	9.4e-17	1.78e-14	28.6969
PID_CD8_TCR_DOWNSTREAM_PATHWAY	1.34e-15	2.23e-13	59.9166
REACTOME_IMMUNE_SYSTEM	3.06e-15	4.51e-13	9.18335
PID_TCR_CALCIUM_PATHWAY	6.09e-15	8.09e-13	107.437
REACTOME_CHEMOKINE_RECEPTORS_BIND_CHEMOKINES	2.88e-14	3.48e-12	61.4933
PID_IL12_2PATHWAY	7.49e-14	7.66e-12	55.6368
REACTOME_INTERFERON_GAMMA_SIGNALING	7.49e-14	7.66e-12	55.6368
REACTOME_GPCR_LIGAND_BINDING	3.42e-12	3.25e-10	13.3637
PID_IL23_PATHWAY	5.93e-12	5.26e-10	73.6812
REACTOME_INTERFERON_SIGNALING	1.31e-11	1.08e-09	24.4942
REACTOME_PEPTIDE_LIGAND_BINDING_RECEPTORS	6.86e-11	5.36e-09	20.7158
KEGG_TOLL_LIKE_RECEPTOR_SIGNALING_PATHWAY	2.66e-10	1.97e-08	30.5457
REACTOME_CLASS_A1_RHODOPSIN_LIKE_RECEPTORS	4.68e-10	3.28e-08	14.046
PID_AP1_PATHWAY	6.44e-10	4.28e-08	38.9458
KEGG_GRAFT_VERSUS_HOST_DISEASE	1.23e-09	7.76e-08	55.6368
KEGG_TYPE_I_DIABETES_MELLITUS	1.64e-09	9.92e-08	53.1079
PID_REG_GR_PATHWAY	1.99e-09	1.15e-07	33.2464
PID_IL27_PATHWAY	6.46e-09	3.57e-07	74.8957
BIOCARTA_INFLAM_PATHWAY	1.16e-08	5.92e-07	67.1479
BIOCARTA_NKT_PATHWAY	1.16e-08	5.92e-07	67.1479
REACTOME_SIGNALING_BY_ILS	1.3e-08	6.38e-07	25.4785
KEGG_ALLOGRAFT_REJECTION	4.81e-08	2.28e-06	51.2444
REACTOME_SIGNALING_BY_GPCR	1.15e-07	5.1e-06	5.92653
KEGG_HEMATOPOIETIC_CELL_LINEAGE	1.15e-07	5.1e-06	26.5539
KEGG_JAK_STAT_SIGNALING_PATHWAY	1.67e-07	7.16e-06	17.5884
BIOCARTA_CYTOKINE_PATHWAY	2.91e-07	1.21e-05	70.8105
REACTOME_INTERFERON_ALPHA_BETA_SIGNALING	6.92e-07	2.71e-05	30.4264
REACTOME_IL_RECEPTOR_SHC_SIGNALING	6.92e-07	2.71e-05	57.6974
REACTOME_G_ALPHA_I_SIGNALLING_EVENTS	7.87e-07	2.99e-05	13.9805
REACTOME_IL_2_SIGNALING	3.89e-06	0.000143	37.9959
REACTOME_IL_3_5_AND_GM_CSF_SIGNALING	4.72e-06	0.000169	36.2286
ST_DIFFERENTIATION_PATHWAY_IN_PC12_CELLS	5.67e-06	0.000198	34.6185
BIOCARTA_ERYTH_PATHWAY	7.34e-06	0.000244	77.8915
BIOCARTA_STEM_PATHWAY	7.34e-06	0.000244	77.8915
BIOCARTA_41BB_PATHWAY	1.09e-05	0.000354	68.7278
PID_IL2_1PATHWAY	1.27e-05	0.000403	28.3242
KEGG_CYTOSOLIC_DNA_SENSING_PATHWAY	1.37e-05	0.000423	27.8184
BIOCARTA_TH1TH2_PATHWAY	1.55e-05	0.000455	61.4933
REACTOME_PROSTACYCLIN_SIGNALLING_THROUGH_PROSTACYCLIN_RECEPTOR	1.55e-05	0.000455	61.4933
PID_SHP2_PATHWAY	1.57e-05	0.000455	26.8591
BIOCARTA_TOB1_PATHWAY	2.12e-05	0.0006	55.6368
BIOCARTA_DC_PATHWAY	2.45e-05	0.000679	53.1079
KEGG_NATURAL_KILLER_CELL_MEDIATED_CYTOTOXICITY	2.92e-05	0.000792	14.2138
KEGG_LEISHMANIA_INFECTION	3.71e-05	0.000987	21.6365
