# Supplementary material for: Complement receptor CD46 co-stimulates optimal human CD8+ T cell effector function via fatty acid metabolism
Source: Nat Commun. 2018 Oct 10;9:4186. doi: 10.1038/s41467-018-06706-z (PMC6180132; doi:10.1038/s41467-018-06706-z)
Supplement: Supplementary file 6 — Supplementary Data 3 [file 41467_2018_6706_MOESM6_ESM.xlsx]

## Sheet: Sheet1
Gene ID	p-value	Fold-Change(CD3 + CD46 vs. CD3)
WARS	0.000291472	2.00855
GPT2	0.00817556	1.83388
MGC33556	0.0318618	1.82277
RPS21	0.00674449	1.78905
SFXN1	0.0164082	1.76732
LOC643357	0.0139543	1.76126
SERPINE2	0.0358424	1.74954
EIF5A	7.51204e-05	1.74138
GNG8	0.0374454	1.70245
NFKBIE	0.0117032	1.68497
FASN	0.00473504	1.68068
FABP5	0.030606	1.67585
PPA1	0.0251787	1.66088
BATF3	0.000605661	1.62864
CALR	0.0356722	1.62358
MYB	0.00514718	1.61342
LOC100133329	0.0187362	1.59311
LOC387934	0.0388563	1.584
PUS7	0.0134983	1.5806
C17ORF70	0.0449476	1.57391
LOC645968	0.0466748	1.57183
PPPDE2	0.046953	1.57121
SRM	0.00206187	1.56638
MYBBP1A	0.00219126	1.55169
RALA	0.0054132	1.54898
LOC729004	0.0267237	1.54067
SNORD80	0.0165843	1.5406
AAGAB	0.0215575	1.5346
TXN	0.000485599	1.5202
FBRS	0.00809122	1.51515
DDX21	0.0411484	1.51383
LOC100132728	0.0198675	1.51382
LOC643287	0.0195029	1.51324
SLC7A5	0.01098	1.50877
LOC654074	0.02027	1.50869
STK38	0.00502178	-1.5
LOC642333	4.08376e-05	-1.5051
CCDC39	0.0102978	-1.51993
ATP8B2	0.0212725	-1.52069
RASA3	0.0217836	-1.52084
HS.452445	0.0233928	-1.52107
C6ORF111	0.0176447	-1.52169
STX16	0.00461046	-1.53008
UBAC2	0.0105314	-1.53063
SAMD9	0.0251864	-1.53135
SENP7	0.0107368	-1.53675
NDRG1	0.00616618	-1.53792
RNF144	0.00828548	-1.54109
JHDM1D	0.0123372	-1.56545
MGC15763	0.0102177	-1.57635
TPM2	0.00667191	-1.57697
ADD3	0.0334142	-1.58392
PSCD1	0.0377249	-1.58393
AKTIP	0.0246048	-1.59699
IL11RA	0.0094705	-1.60843
ACACB	0.00444268	-1.61348
ARHGEF3	0.0167706	-1.64487
CYTH1	0.0142043	-1.65724
MX1	0.0365556	-1.66776
SPOCK2	0.048565	-1.66888
PLA2G4B	0.0438925	-1.71021
RBL2	0.019263	-1.7168
MKRN1	0.00611189	-1.72304
LOC100129936	0.00388247	-1.73129
CDC25B	0.0206212	-1.75549
S1PR1	0.0159594	-1.80645
TNF	0.03037	-1.84032
RASGRP2	0.011627	-1.8638
GZMA	0.0028322	-1.90876
P2RY8	0.0160912	-1.96134
IL7R	0.017999	-1.97037
UNC84B	0.0202174	-2.12922
MFGE8	0.0104739	-2.69889
KLF2	0.0143923	-3.0102
